# Supplementary material for: Ethyl 2-(4-nitro­benzamido)­benzoate, a non-merohedral twin
Source: Acta Crystallogr Sect E Struct Rep Online. 2011 Jan 22;67(Pt 2):o465. doi: 10.1107/S1600536811002236 (PMC3051796; doi:10.1107/S1600536811002236)
Supplement: Supplementary file 1 [file e-67-0o465-sup1.cif]

##############################################################################
###                                                                        ###
###        Electronic paper (Acta Crystallographica Section E)             ###
###                                                                        ###
##############################################################################
#                                                                            #
# This CIF contains the data in a paper accepted for publication in Acta     #
# Crystallographica Section E. It conforms to the requirements of Notes      #
# for Authors for Section E, and has been peer reviewed under the auspices   #
# of the IUCr Commission on Journals.                                        #
#                                                                            #
# Full details of the Crystallographic Information File format               #
# are given in the paper "The Crystallographic Information File (CIF):       #
# a New Standard Archive File for Crystallography" by S. R. Hall, F. H.      #
# Allen and I. D. Brown [Acta Cryst. (1991), A47, 655-685].                  #
#                                                                            #
# The current version of the core CIF dictionary is obtainable from          #
# ftp://ftp.iucr.org/pub/cif_core.dic. The current version number is 2.4.    #
#                                                                            #
# Software is freely available for graphical display of the structure(s) in  #
# this CIF.  For information consult the CIF home page http://www.iucr.org/  #
# cif/home.html                                                              #
#                                                                            #
# This file may be used for bona fide research purposes within the           #
# scientific community so long as proper attribution is given to the journal # 
# article from which it was obtained.                                        #
#                                                                            #
##############################################################################
                                             
data_global
_audit_creation_method     SHELXL-97
_journal_date_recd_electronic     2010-12-13
_journal_date_accepted     2011-01-14
_journal_name_full     'Acta Crystallographica, Section E'
_journal_year     2011
_journal_volume     67
_journal_issue      2
_journal_page_first     o465
_journal_page_last     o465
_journal_paper_category     QO
_journal_coeditor_code     HG2769
_publ_contact_author_name     'Saeed, Sohail'
_publ_contact_author_address
;
Department of Chemistry, Research Complex
Allama Iqbal Open University
Islamabad, Pakistan
;
_publ_contact_author_email     sohail262001@yahoo.com
_publ_contact_author_fax     092-51-925-0081
_publ_contact_author_phone     092-51-925-0081
_publ_section_title
;
Ethyl 2-(4-nitrobenzamido)benzoate, a non-merohedral twin
;
loop_
    _publ_author_name
    _publ_author_footnote
    _publ_author_address
    'Saeed, Sohail' .
;
Department of Chemistry, Research Complex
Allama Iqbal Open University
Islamabad 44000, Pakistan
;
    'Rashid, Naghmana' .
;
Department of Chemistry, Research Complex
Allama Iqbal Open University
Islamabad 44000, Pakistan
;
    'Jasinski, Jerry P.' .
;
Department of Chemistry
Keene State College
229 Main Street
Keene, NH 03435-2001, USA
;
    'Butcher, Ray J.' .
;
Department of Chemistry
Howard University
525 College Street NW, Washington, DC 20059
USA
;
data_I
_chemical_name_systematic
;
Ethyl 2-(4-nitrobenzamido)benzoate
;
_chemical_name_common     ?
_chemical_formula_moiety     'C16 H14 N2 O5'
_chemical_formula_sum     'C16 H14 N2 O5'
_chemical_formula_iupac     'C16 H14 N2 O5'
_chemical_formula_weight     314.29
_chemical_melting_point     ?
_symmetry_cell_setting     triclinic
_symmetry_space_group_name_H-M     'P -1'
_symmetry_space_group_name_Hall     '-P 1'
loop_
    _symmetry_equiv_pos_as_xyz
    'x, y, z'
    '-x, -y, -z'
_cell_length_a     6.9802(3)
_cell_length_b     9.3570(4)
_cell_length_c     12.5779(5)
_cell_angle_alpha     102.833(4)
_cell_angle_beta     94.296(4)
_cell_angle_gamma     107.567(4)
_cell_volume     754.68(6)
_cell_formula_units_Z     2
_cell_measurement_reflns_used     4228
_cell_measurement_theta_min     5.1205
_cell_measurement_theta_max     73.9181
_cell_measurement_temperature     295(2)
_exptl_crystal_description     block
_exptl_crystal_colour     yellow
_exptl_crystal_size_max     0.52
_exptl_crystal_size_mid     0.48
_exptl_crystal_size_min     0.24
_exptl_crystal_density_diffrn     1.383
_exptl_crystal_density_meas     ?
_exptl_crystal_density_method     'not measured'
_exptl_crystal_F_000     328
_exptl_absorpt_coefficient_mu     0.878
_exptl_absorpt_correction_type     multi-scan
_exptl_absorpt_process_details
;
(CrysAlis RED; Oxford Diffraction, 2007)
;
_exptl_absorpt_correction_T_min     0.82455
_exptl_absorpt_correction_T_max     1.00000
_exptl_special_details
;
;
_diffrn_ambient_temperature     295(2)
_diffrn_radiation_type     CuK\a
_diffrn_radiation_wavelength     1.54178
_diffrn_radiation_source     'Enhance (Cu) X-ray Source'
_diffrn_radiation_monochromator     graphite
_diffrn_measurement_device_type     'Oxford Diffraction Xcalibur Ruby Gemini'
_diffrn_measurement_method     \w
_diffrn_detector_area_resol_mean     10.5081
_diffrn_reflns_number     10410
_diffrn_reflns_av_R_equivalents     ?
_diffrn_reflns_av_sigmaI/netI     0.0082
_diffrn_reflns_theta_min     5.13
_diffrn_reflns_theta_max     74.45
_diffrn_reflns_theta_full     67.50
_diffrn_measured_fraction_theta_max     0.983
_diffrn_measured_fraction_theta_full     0.996
_diffrn_reflns_limit_h_min     -8
_diffrn_reflns_limit_h_max     8
_diffrn_reflns_limit_k_min     -11
_diffrn_reflns_limit_k_max     11
_diffrn_reflns_limit_l_min     -15
_diffrn_reflns_limit_l_max     15
_diffrn_standards_number     ?
_diffrn_standards_interval_count     ?
_diffrn_standards_interval_time     ?
_diffrn_standards_decay_%     ?
_refine_special_details
;
Refinement of <i>F</i>^2^ against ALL reflections. The weighted <i>R</i>-factor
<i>wR</i> and goodness of fit <i>S</i> are based on <i>F</i>^2^, conventional
<i>R</i>-factors <i>R</i> are based on <i>F</i>, with <i>F</i> set to zero for
negative <i>F</i>^2^. The threshold expression of <i>F</i>^2^ >
\s(<i>F</i>^2^) is used only for calculating <i>R</i>-factors(gt) <i>etc</i>.
and is not relevant to the choice of reflections for refinement.
<i>R</i>-factors based on <i>F</i>^2^ are statistically about twice as large
as those based on <i>F</i>, and <i>R</i>- factors based on ALL data will be
even larger.
;
_reflns_number_total     10410
_reflns_number_gt     9282
_reflns_threshold_expression     I>2\s(I)
_refine_ls_structure_factor_coef     Fsqd
_refine_ls_matrix_type     full
_refine_ls_R_factor_all     0.0568
_refine_ls_R_factor_gt     0.0526
_refine_ls_wR_factor_gt     0.1512
_refine_ls_wR_factor_ref     0.1574
_refine_ls_goodness_of_fit_ref     1.042
_refine_ls_restrained_S_all     1.044
_refine_ls_number_reflns     10410
_refine_ls_number_parameters     218
_refine_ls_number_restraints     25
_refine_ls_hydrogen_treatment     constr
_refine_ls_weighting_scheme     calc
_refine_ls_weighting_details
         'calc w=1/[\s^2^(Fo^2^)+(0.0935P)^2^+0.0632P] where P=(Fo^2^+2Fc^2^)/3'
_atom_sites_solution_hydrogens     geom
_atom_sites_solution_primary     direct
_atom_sites_solution_secondary     difmap
_refine_ls_shift/su_max     0.000
_refine_ls_shift/su_mean     0.000
_refine_diff_density_max     0.196
_refine_diff_density_min     -0.209
_refine_ls_extinction_method     none
_refine_ls_extinction_coef     ?
loop_
    _atom_type_symbol
    _atom_type_description
    _atom_type_scat_dispersion_real
    _atom_type_scat_dispersion_imag
    _atom_type_scat_source
    'C' 'C' 0.0181 0.0091
                         'International Tables Vol C Tables 4.2.6.8 and 6.1.1.4'
    'H' 'H' 0.0000 0.0000
                         'International Tables Vol C Tables 4.2.6.8 and 6.1.1.4'
    'N' 'N' 0.0311 0.0180
                         'International Tables Vol C Tables 4.2.6.8 and 6.1.1.4'
    'O' 'O' 0.0492 0.0322
                         'International Tables Vol C Tables 4.2.6.8 and 6.1.1.4'
_computing_data_collection     '<i>CrysAlis PRO</i> (Oxford Diffraction, 2007)'
_computing_cell_refinement     '<i>CrysAlis RED</i> (Oxford Diffraction, 2007)'
_computing_data_reduction     '<i>CrysAlis RED</i> (Oxford Diffraction, 2007)'
_computing_structure_solution     '<i>SHELXS97</i> (Sheldrick, 2008)'
_computing_structure_refinement     '<i>SHELXL97</i> (Sheldrick, 2008)'
_computing_molecular_graphics     '<i>SHELXTL</i> (Sheldrick, 2008)'
_computing_publication_material     '<i>PLATON</i> (Spek, 2009)'
loop_
    _atom_site_type_symbol
    _atom_site_label
    _atom_site_fract_x
    _atom_site_fract_y
    _atom_site_fract_z
    _atom_site_U_iso_or_equiv
    _atom_site_adp_type
    _atom_site_calc_flag
    _atom_site_refinement_flags
    _atom_site_occupancy
    _atom_site_disorder_assembly
    _atom_site_disorder_group
    O O1 -0.18667(13) 0.04273(9) 0.01289(7) 0.1014(3) Uani d . 1 . .
    O O2 0.02489(16) 0.25940(11) 0.00650(7) 0.1088(3) Uani d . 1 . .
    O O3 0.12371(18) 0.20254(8) 0.56742(8) 0.1132(3) Uani d . 1 . .
    O O4 0.40086(11) 0.74605(7) 0.55727(5) 0.06973(19) Uani d . 1 . .
    O O5 0.52758(10) 0.93554(6) 0.71099(5) 0.06630(18) Uani d . 1 . .
    N N1 -0.05477(14) 0.16683(10) 0.05611(8) 0.0793(3) Uani d . 1 . .
    N N2 0.24927(11) 0.45878(8) 0.57997(6) 0.06052(19) Uani d . 1 . .
    H H2 0.2733 0.5241 0.5401 0.073 Uiso calc R 1 . .
    C C1 0.11370(12) 0.27848(8) 0.40099(8) 0.0583(2) Uani d . 1 . .
    C C2 0.01013(15) 0.12590(9) 0.34180(9) 0.0697(3) Uani d . 1 . .
    H H2A -0.0232 0.0483 0.3789 0.084 Uiso calc R 1 . .
    C C3 -0.04350(15) 0.08854(10) 0.22924(9) 0.0725(3) Uani d . 1 . .
    H H3A -0.1131 -0.0134 0.1900 0.087 Uiso calc R 1 . .
    C C4 0.00737(13) 0.20403(10) 0.17595(8) 0.0637(2) Uani d . 1 . .
    C C5 0.11309(14) 0.35587(10) 0.23110(8) 0.0653(2) Uani d . 1 . .
    H H5A 0.1488 0.4323 0.1930 0.078 Uiso calc R 1 . .
    C C6 0.16450(14) 0.39178(9) 0.34375(8) 0.0634(2) Uani d . 1 . .
    H H6A 0.2347 0.4940 0.3822 0.076 Uiso calc R 1 . .
    C C7 0.16219(14) 0.30877(9) 0.52350(8) 0.0657(2) Uani d . 1 . .
    C C8 0.30613(12) 0.52356(9) 0.69344(7) 0.0574(2) Uani d . 1 A .
    C C9 0.26962(16) 0.43559(12) 0.77040(9) 0.0753(3) Uani d . 1 . .
    H H9A 0.2068 0.3287 0.7464 0.090 Uiso calc R 1 . .
    C C10 0.32558(18) 0.50539(14) 0.88137(10) 0.0870(3) Uani d . 1 . .
    H H10A 0.2980 0.4450 0.9315 0.104 Uiso calc R 1 . .
    C C11 0.42132(18) 0.66243(14) 0.91963(9) 0.0817(3) Uani d . 1 . .
    H H11A 0.4610 0.7079 0.9949 0.098 Uiso calc R 1 . .
    C C12 0.45786(14) 0.75151(11) 0.84562(8) 0.0656(2) Uani d . 1 A .
    H H12A 0.5215 0.8581 0.8714 0.079 Uiso calc R 1 . .
    C C13 0.40165(12) 0.68549(9) 0.73274(7) 0.0541(2) Uani d . 1 . .
    C C14 0.44109(12) 0.78829(9) 0.65684(7) 0.0544(2) Uani d . 1 A .
    C C15A 0.5896(13) 1.0482(9) 0.6489(8) 0.0698(11) Uani d PDU 0.643(14) A 1
    H H15A 0.4716 1.0511 0.6046 0.084 Uiso calc PR 0.643(14) A 1
    H H15B 0.6805 1.0202 0.5997 0.084 Uiso calc PR 0.643(14) A 1
    C C16A 0.6954(13) 1.2037(5) 0.7264(5) 0.0928(12) Uani d PDU 0.643(14) A 1
    H H16A 0.7493 1.2776 0.6850 0.139 Uiso calc PR 0.643(14) A 1
    H H16B 0.8043 1.1978 0.7747 0.139 Uiso calc PR 0.643(14) A 1
    H H16C 0.6005 1.2359 0.7693 0.139 Uiso calc PR 0.643(14) A 1
    C C15B 0.550(2) 1.0505(18) 0.6437(16) 0.0698(11) Uani d PDU 0.357(14) A 2
    H H15C 0.6508 1.0448 0.5953 0.084 Uiso calc PR 0.357(14) A 2
    H H15D 0.4216 1.0358 0.6001 0.084 Uiso calc PR 0.357(14) A 2
    C C16B 0.6185(17) 1.1998(11) 0.7309(9) 0.0928(12) Uani d PDU 0.357(14) A 2
    H H16D 0.6536 1.2847 0.6970 0.139 Uiso calc PR 0.357(14) A 2
    H H16E 0.7352 1.2045 0.7788 0.139 Uiso calc PR 0.357(14) A 2
    H H16F 0.5108 1.2062 0.7729 0.139 Uiso calc PR 0.357(14) A 2
loop_
    _atom_site_aniso_label
    _atom_site_aniso_U_11
    _atom_site_aniso_U_22
    _atom_site_aniso_U_33
    _atom_site_aniso_U_12
    _atom_site_aniso_U_13
    _atom_site_aniso_U_23
    O1 0.0958(5) 0.0834(5) 0.0877(5) 0.0130(4) -0.0132(4) -0.0212(4)
    O2 0.1291(7) 0.1025(6) 0.0697(5) 0.0111(5) 0.0051(5) 0.0127(5)
    O3 0.1821(9) 0.0505(4) 0.0854(5) 0.0055(4) 0.0053(5) 0.0245(4)
    O4 0.0973(5) 0.0501(3) 0.0505(3) 0.0120(3) 0.0030(3) 0.0100(2)
    O5 0.0821(4) 0.0482(3) 0.0557(3) 0.0088(3) 0.0018(3) 0.0079(3)
    N1 0.0766(5) 0.0723(5) 0.0714(5) 0.0212(4) 0.0004(4) -0.0088(4)
    N2 0.0725(4) 0.0454(3) 0.0590(4) 0.0133(3) 0.0046(3) 0.0141(3)
    C1 0.0556(4) 0.0421(4) 0.0717(5) 0.0131(3) 0.0071(4) 0.0085(4)
    C2 0.0723(6) 0.0429(4) 0.0849(7) 0.0114(4) 0.0083(5) 0.0103(4)
    C3 0.0699(5) 0.0444(4) 0.0846(7) 0.0095(4) 0.0019(5) -0.0045(4)
    C4 0.0564(5) 0.0568(5) 0.0677(5) 0.0178(4) 0.0045(4) -0.0015(4)
    C5 0.0690(5) 0.0524(4) 0.0646(5) 0.0122(4) 0.0055(4) 0.0075(4)
    C6 0.0684(5) 0.0415(4) 0.0670(5) 0.0073(3) 0.0039(4) 0.0048(3)
    C7 0.0742(5) 0.0443(4) 0.0740(6) 0.0128(4) 0.0091(4) 0.0159(4)
    C8 0.0570(4) 0.0561(4) 0.0608(5) 0.0187(3) 0.0059(4) 0.0190(4)
    C9 0.0854(6) 0.0668(5) 0.0742(6) 0.0189(5) 0.0047(5) 0.0303(5)
    C10 0.1013(8) 0.0948(8) 0.0730(7) 0.0277(6) 0.0080(5) 0.0454(6)
    C11 0.0959(7) 0.0933(7) 0.0550(5) 0.0294(6) -0.0004(5) 0.0236(5)
    C12 0.0678(5) 0.0696(5) 0.0558(5) 0.0210(4) 0.0006(4) 0.0137(4)
    C13 0.0517(4) 0.0554(4) 0.0550(4) 0.0185(3) 0.0043(3) 0.0137(3)
    C14 0.0551(4) 0.0501(4) 0.0532(4) 0.0144(3) 0.0038(3) 0.0092(3)
    C15A 0.084(3) 0.0519(5) 0.0668(10) 0.0134(15) 0.0017(19) 0.0182(6)
    C16A 0.114(3) 0.0528(6) 0.0912(10) 0.0040(19) 0.005(2) 0.0139(6)
    C15B 0.084(3) 0.0519(5) 0.0668(10) 0.0134(15) 0.0017(19) 0.0182(6)
    C16B 0.114(3) 0.0528(6) 0.0912(10) 0.0040(19) 0.005(2) 0.0139(6)
_geom_special_details
;
All e.s.d.'s (except the e.s.d. in the dihedral angle between two l.s. planes)
are estimated using the full covariance matrix. The cell e.s.d.'s are taken
into account individually in the estimation of e.s.d.'s in distances, angles
and torsion angles; correlations between e.s.d.'s in cell parameters are only
used when they are defined by crystal symmetry. An approximate (isotropic)
treatment of cell e.s.d.'s is used for estimating e.s.d.'s involving l.s.
planes.
;
loop_
    _geom_bond_atom_site_label_1
    _geom_bond_atom_site_label_2
    _geom_bond_site_symmetry_2
    _geom_bond_distance
    _geom_bond_publ_flag
    O1 N1 . 1.2210(11) ?
    O2 N1 . 1.2042(12) ?
    O3 C7 . 1.2126(11) ?
    O4 C14 . 1.2099(10) ?
    O5 C14 . 1.3214(10) ?
    O5 C15A . 1.431(12) ?
    O5 C15B . 1.49(2) ?
    N1 C4 . 1.4694(13) ?
    N2 C7 . 1.3497(11) ?
    N2 C8 . 1.3955(12) ?
    N2 H2 . 0.8600 ?
    C1 C6 . 1.3851(12) ?
    C1 C2 . 1.3926(12) ?
    C1 C7 . 1.4963(13) ?
    C2 C3 . 1.3742(15) ?
    C2 H2A . 0.9300 ?
    C3 C4 . 1.3670(14) ?
    C3 H3A . 0.9300 ?
    C4 C5 . 1.3773(12) ?
    C5 C6 . 1.3743(14) ?
    C5 H5A . 0.9300 ?
    C6 H6A . 0.9300 ?
    C8 C9 . 1.3943(13) ?
    C8 C13 . 1.4116(12) ?
    C9 C10 . 1.3735(16) ?
    C9 H9A . 0.9300 ?
    C10 C11 . 1.3720(17) ?
    C10 H10A . 0.9300 ?
    C11 C12 . 1.3705(14) ?
    C11 H11A . 0.9300 ?
    C12 C13 . 1.3899(13) ?
    C12 H12A . 0.9300 ?
    C13 C14 . 1.4833(12) ?
    C15A C16A . 1.492(6) ?
    C15A H15A . 0.9700 ?
    C15A H15B . 0.9700 ?
    C16A H16A . 0.9600 ?
    C16A H16B . 0.9600 ?
    C16A H16C . 0.9600 ?
    C15B C16B . 1.490(12) ?
    C15B H15C . 0.9700 ?
    C15B H15D . 0.9700 ?
    C16B H16D . 0.9600 ?
    C16B H16E . 0.9600 ?
    C16B H16F . 0.9600 ?
loop_
    _geom_angle_atom_site_label_1
    _geom_angle_atom_site_label_2
    _geom_angle_atom_site_label_3
    _geom_angle_site_symmetry_1
    _geom_angle_site_symmetry_3
    _geom_angle
    _geom_angle_publ_flag
    C14 O5 C15A . . 118.5(3) ?
    C14 O5 C15B . . 116.1(5) ?
    O2 N1 O1 . . 123.88(10) ?
    O2 N1 C4 . . 118.86(8) ?
    O1 N1 C4 . . 117.26(10) ?
    C7 N2 C8 . . 129.57(7) ?
    C7 N2 H2 . . 115.2 ?
    C8 N2 H2 . . 115.2 ?
    C6 C1 C2 . . 118.55(9) ?
    C6 C1 C7 . . 124.29(7) ?
    C2 C1 C7 . . 117.16(8) ?
    C3 C2 C1 . . 120.87(9) ?
    C3 C2 H2A . . 119.6 ?
    C1 C2 H2A . . 119.6 ?
    C4 C3 C2 . . 118.78(8) ?
    C4 C3 H3A . . 120.6 ?
    C2 C3 H3A . . 120.6 ?
    C3 C4 C5 . . 122.19(9) ?
    C3 C4 N1 . . 119.44(8) ?
    C5 C4 N1 . . 118.36(9) ?
    C6 C5 C4 . . 118.41(8) ?
    C6 C5 H5A . . 120.8 ?
    C4 C5 H5A . . 120.8 ?
    C5 C6 C1 . . 121.18(8) ?
    C5 C6 H6A . . 119.4 ?
    C1 C6 H6A . . 119.4 ?
    O3 C7 N2 . . 123.20(9) ?
    O3 C7 C1 . . 120.67(8) ?
    N2 C7 C1 . . 116.13(7) ?
    C9 C8 N2 . . 122.86(8) ?
    C9 C8 C13 . . 118.22(8) ?
    N2 C8 C13 . . 118.91(7) ?
    C10 C9 C8 . . 120.58(9) ?
    C10 C9 H9A . . 119.7 ?
    C8 C9 H9A . . 119.7 ?
    C11 C10 C9 . . 121.27(9) ?
    C11 C10 H10A . . 119.4 ?
    C9 C10 H10A . . 119.4 ?
    C12 C11 C10 . . 119.23(10) ?
    C12 C11 H11A . . 120.4 ?
    C10 C11 H11A . . 120.4 ?
    C11 C12 C13 . . 121.24(9) ?
    C11 C12 H12A . . 119.4 ?
    C13 C12 H12A . . 119.4 ?
    C12 C13 C8 . . 119.45(8) ?
    C12 C13 C14 . . 118.76(8) ?
    C8 C13 C14 . . 121.78(7) ?
    O4 C14 O5 . . 122.72(7) ?
    O4 C14 C13 . . 125.49(7) ?
    O5 C14 C13 . . 111.79(7) ?
    O5 C15A C16A . . 109.2(7) ?
    O5 C15A H15A . . 109.8 ?
    C16A C15A H15A . . 109.8 ?
    O5 C15A H15B . . 109.8 ?
    C16A C15A H15B . . 109.8 ?
    H15A C15A H15B . . 108.3 ?
    C16B C15B O5 . . 101.6(13) ?
    C16B C15B H15C . . 111.4 ?
    O5 C15B H15C . . 111.4 ?
    C16B C15B H15D . . 111.4 ?
    O5 C15B H15D . . 111.4 ?
    H15C C15B H15D . . 109.3 ?
    C15B C16B H16D . . 109.5 ?
    C15B C16B H16E . . 109.5 ?
    H16D C16B H16E . . 109.5 ?
    C15B C16B H16F . . 109.5 ?
    H16D C16B H16F . . 109.5 ?
    H16E C16B H16F . . 109.5 ?
loop_
    _geom_torsion_atom_site_label_1
    _geom_torsion_atom_site_label_2
    _geom_torsion_atom_site_label_3
    _geom_torsion_atom_site_label_4
    _geom_torsion_site_symmetry_1
    _geom_torsion_site_symmetry_2
    _geom_torsion_site_symmetry_3
    _geom_torsion_site_symmetry_4
    _geom_torsion
    _geom_torsion_publ_flag
    C6 C1 C2 C3 . . . . -1.00(14) ?
    C7 C1 C2 C3 . . . . 178.82(9) ?
    C1 C2 C3 C4 . . . . 0.25(15) ?
    C2 C3 C4 C5 . . . . 1.01(15) ?
    C2 C3 C4 N1 . . . . -177.99(8) ?
    O2 N1 C4 C3 . . . . -164.54(10) ?
    O1 N1 C4 C3 . . . . 15.94(13) ?
    O2 N1 C4 C5 . . . . 16.42(14) ?
    O1 N1 C4 C5 . . . . -163.10(9) ?
    C3 C4 C5 C6 . . . . -1.46(15) ?
    N1 C4 C5 C6 . . . . 177.55(8) ?
    C4 C5 C6 C1 . . . . 0.66(14) ?
    C2 C1 C6 C5 . . . . 0.53(14) ?
    C7 C1 C6 C5 . . . . -179.27(8) ?
    C8 N2 C7 O3 . . . . -1.98(17) ?
    C8 N2 C7 C1 . . . . 177.96(8) ?
    C6 C1 C7 O3 . . . . -175.60(10) ?
    C2 C1 C7 O3 . . . . 4.60(15) ?
    C6 C1 C7 N2 . . . . 4.46(14) ?
    C2 C1 C7 N2 . . . . -175.34(8) ?
    C7 N2 C8 C9 . . . . -3.14(15) ?
    C7 N2 C8 C13 . . . . 178.00(8) ?
    N2 C8 C9 C10 . . . . -178.89(10) ?
    C13 C8 C9 C10 . . . . -0.03(15) ?
    C8 C9 C10 C11 . . . . -1.01(18) ?
    C9 C10 C11 C12 . . . . 1.36(18) ?
    C10 C11 C12 C13 . . . . -0.66(17) ?
    C11 C12 C13 C8 . . . . -0.36(14) ?
    C11 C12 C13 C14 . . . . 178.66(9) ?
    C9 C8 C13 C12 . . . . 0.70(13) ?
    N2 C8 C13 C12 . . . . 179.60(8) ?
    C9 C8 C13 C14 . . . . -178.29(8) ?
    N2 C8 C13 C14 . . . . 0.62(12) ?
    C15A O5 C14 O4 . . . . -4.7(4) ?
    C15B O5 C14 O4 . . . . 7.5(7) ?
    C15A O5 C14 C13 . . . . 175.3(4) ?
    C15B O5 C14 C13 . . . . -172.6(7) ?
    C12 C13 C14 O4 . . . . 179.61(8) ?
    C8 C13 C14 O4 . . . . -1.39(14) ?
    C12 C13 C14 O5 . . . . -0.37(11) ?
    C8 C13 C14 O5 . . . . 178.63(7) ?
    C14 O5 C15A C16A . . . . -176.2(3) ?
    C15B O5 C15A C16A . . . . 104(5) ?
    C14 O5 C15B C16B . . . . 171.2(6) ?
    C15A O5 C15B C16B . . . . -83(4) ?
loop_
    _geom_hbond_atom_site_label_D
    _geom_hbond_atom_site_label_H
    _geom_hbond_atom_site_label_A
    _geom_hbond_site_symmetry_A
    _geom_hbond_distance_DH
    _geom_hbond_distance_HA
    _geom_hbond_distance_DA
    _geom_hbond_angle_DHA
    N2 H2 O4 . 0.86 1.95 2.6638(9) 139
    C2 H2A O3 2_556 0.93 2.50 3.4069(11) 166
    C10 H10A O2 1_556 0.93 2.56 3.3716(14) 146
    C12 H12A O1 1_666 0.93 2.50 3.2554(12) 138
