# Supplementary material for: Ethyl 2-(4-nitro­benzamido)­benzoate, a non-merohedral twin
Source: Acta Crystallogr Sect E Struct Rep Online. 2011 Jan 22;67(Pt 2):o465. doi: 10.1107/S1600536811002236 (PMC3051796; doi:10.1107/S1600536811002236)
Supplement: Supplementary file 2 [file e-67-0o465-Isup2.hkl]

# 
# h,k,l, Fc-squared, Fo-squared, sigma(Fo-squared) and status flag 
# 
data_I
_shelx_title '                                     ss-87 in P-1' 
_shelx_refln_list_code          4 
_shelx_F_calc_maximum       49.93 
_exptl_crystal_F_000       328.00 
_reflns_d_resolution_high  0.8002 
 
loop_ 
 _symmetry_equiv_pos_as_xyz 
 'x, y, z' 
 '-x, -y, -z' 
 
_cell_length_a     6.9802 
_cell_length_b     9.3570 
_cell_length_c    12.5779 
_cell_angle_alpha 102.833 
_cell_angle_beta   94.296 
_cell_angle_gamma 107.567 
 
_shelx_F_squared_multiplier     1.000 
 
loop_ 
 _refln_index_h 
 _refln_index_k 
 _refln_index_l 
 _refln_F_squared_calc 
 _refln_F_squared_meas 
 _refln_F_squared_sigma 
 _refln_observed_status 
  -1   4  -5      187.06      195.98      0.81 o 
  -2   5  -5      103.50      107.64      0.64 o 
  -1   5  -5        0.48        0.27      0.08 o 
   0   5  -5       73.03       66.13      0.56 o 
  -2   6  -5        1.67        1.39      0.12 o 
  -1   6  -5       62.76       65.75      0.58 o 
   0   6  -5      103.95      100.19      0.75 o 
  -2   7  -5       12.31       12.20      0.28 o 
  -2   3  -4       38.46       38.57      0.27 o 
  -1   3  -4        7.98        6.64      0.13 o 
   0   3  -4     2222.93     1960.40      9.16 o 
  -2   4  -4      139.63      154.95      0.65 o 
  -1   4  -4       26.08       24.70      0.28 o 
   0   4  -4      189.14      201.78      0.83 o 
  -2   5  -4      576.98      589.60      1.49 o 
  -1   5  -4       50.77       51.54      0.46 o 
   0   5  -4       74.20       76.63      0.58 o 
  -3   6  -4        1.16        1.94      0.13 o 
  -2   6  -4       56.00       54.94      0.52 o 
  -1   6  -4        8.91        8.43      0.23 o 
   0   6  -4        9.38        6.42      0.20 o 
  -3   7  -4       18.06       17.02      0.32 o 
  -2   7  -4        5.79        6.66      0.22 o 
  -1   7  -4       48.37       48.67      0.55 o 
   0   7  -4      140.61      130.46      0.91 o 
  -2   2  -3       47.57       55.20      0.23 o 
  -1   2  -3      214.33      205.46      0.53 o 
   0   2  -3      280.50      249.56      0.66 o 
  -2   3  -3       28.21       26.91      0.23 o 
  -1   3  -3       69.25       65.30      0.38 o 
   0   3  -3      437.17      401.60      3.92 o 
   1   3  -3      360.07      345.26      0.98 o 
  -3   4  -3        3.90        5.84      0.14 o 
  -2   4  -3      536.98      567.33      1.27 o 
  -1   4  -3      180.38      183.14      0.76 o 
   0   4  -3      193.59      185.63      0.78 o 
   1   4  -3       21.78       21.25      0.28 o 
  -3   5  -3       51.66       54.46      0.45 o 
  -2   5  -3        9.90        9.50      0.21 o 
  -1   5  -3        0.03       -0.07      0.07 o 
   0   5  -3        1.04        2.79      0.13 o 
   1   5  -3       11.29       10.08      0.23 o 
  -3   6  -3        4.16        5.90      0.19 o 
  -2   6  -3        4.58        5.36      0.20 o 
  -1   6  -3       23.41       21.15      0.35 o 
   0   6  -3       35.81       35.09      0.44 o 
   1   6  -3       72.92       65.02      0.60 o 
  -3   7  -3        0.26        0.22      0.12 o 
  -2   7  -3        3.46        2.98      0.17 o 
  -1   7  -3        4.94        5.41      0.21 o 
   0   7  -3      106.03      102.30      0.81 o 
   1   7  -3      418.11      429.20      1.63 o 
  -1   1  -2      771.89      705.94      2.57 o 
  -2   2  -2      528.79      519.51      3.00 o 
  -1   2  -2      113.95      127.65      0.41 o 
   0   2  -2      249.42      229.41      0.60 o 
   1   2  -2       83.79       81.76      0.39 o 
  -3   3  -2       10.95       12.41      0.15 o 
  -2   3  -2      370.31      362.25      0.83 o 
  -1   3  -2      358.35      347.72      0.86 o 
   0   3  -2        3.11        2.37      0.09 o 
   1   3  -2       30.50       29.63      0.28 o 
  -3   4  -2        2.42        2.74      0.10 o 
  -2   4  -2       13.75       14.14      0.21 o 
  -1   4  -2       95.02      102.33      0.56 o 
   0   4  -2      216.06      213.69      0.84 o 
   1   4  -2       71.69       66.12      0.48 o 
  -2   5  -2       64.33       69.44      0.53 o 
  -1   5  -2        0.61        0.62      0.09 o 
   0   5  -2        5.81        3.46      0.14 o 
   1   5  -2        9.47        7.54      0.20 o 
  -3   6  -2        2.02        2.07      0.14 o 
  -2   6  -2        7.75        8.16      0.22 o 
  -1   6  -2        1.57        1.10      0.12 o 
   0   6  -2       97.90       88.10      0.69 o 
   1   6  -2       95.37       84.08      0.68 o 
  -3   7  -2        1.27        1.35      0.15 o 
  -2   7  -2       28.29       29.03      0.44 o 
  -1   7  -2       60.88       57.95      0.62 o 
   0   7  -2      399.09      380.31      1.54 o 
   1   7  -2        4.01        4.83      0.21 o 
  -2   1  -1      405.97      400.04      1.83 o 
  -1   1  -1      183.46      193.96      1.27 o 
  -3   2  -1      459.34      527.43      3.25 o 
  -2   2  -1        1.59        1.04      0.06 o 
  -1   2  -1      543.81      473.73      3.07 o 
   0   2  -1      104.49      120.52      0.42 o 
   1   2  -1       42.93       37.82      0.26 o 
  -3   3  -1       14.89       14.46      0.19 o 
  -2   3  -1       16.80       15.45      0.19 o 
  -1   3  -1       79.19       65.58      0.37 o 
   0   3  -1      105.07      124.27      0.53 o 
   1   3  -1      588.35      577.49      4.80 o 
   2   3  -1        4.89        5.15      0.14 o 
  -3   4  -1        0.75        0.42      0.08 o 
  -2   4  -1        0.10        0.07      0.06 o 
  -1   4  -1      171.15      158.19      0.69 o 
   0   4  -1      154.72      170.04      0.75 o 
   1   4  -1        7.86       10.86      0.20 o 
   2   4  -1        1.72        1.65      0.10 o 
  -3   5  -1       43.36       42.78      0.42 o 
  -2   5  -1        2.85        4.21      0.15 o 
  -1   5  -1       92.61       93.58      0.62 o 
   0   5  -1        0.27        0.32      0.10 o 
   1   5  -1       10.89       11.63      0.24 o 
   2   5  -1       29.00       29.81      0.37 o 
  -4   6  -1        0.17       -0.11      0.11 o 
  -3   6  -1        9.00        9.13      0.24 o 
  -2   6  -1        1.61        1.77      0.14 o 
  -1   6  -1        4.38        3.79      0.16 o 
   0   6  -1       25.57       25.31      0.39 o 
   1   6  -1       25.00       22.60      0.36 o 
  -3   7  -1        0.02       -0.10      0.13 o 
  -2   7  -1        1.65        1.74      0.16 o 
  -1   7  -1       58.63       58.35      0.63 o 
   0   7  -1       42.51       45.99      0.56 o 
   0   1   0        0.65        1.05      0.03 o 
   1   1   0       44.14       45.75      0.20 o 
  -3   2   0        4.87        5.15      0.12 o 
  -1   2   0     1524.31     1282.18      5.45 o 
   0   2   0      992.02      876.68      4.41 o 
   1   2   0      155.03      151.96      0.50 o 
   2   2   0       83.59       84.16      0.39 o 
  -3   3   0      481.02      492.38      1.13 o 
  -2   3   0      421.09      430.69      4.05 o 
  -1   3   0        0.73        0.42      0.05 o 
   0   3   0       84.14       65.12      0.38 o 
   1   3   0      234.61      264.29      0.82 o 
   2   3   0      369.23      394.79      1.00 o 
  -4   4   0       15.03       18.72      0.27 o 
  -3   4   0       53.51       53.68      0.44 o 
  -2   4   0        7.99        7.50      0.17 o 
  -1   4   0      575.64      555.16      5.25 o 
   0   4   0      886.63      909.79      6.77 o 
   1   4   0       17.18       21.69      0.28 o 
   2   4   0        5.72        9.06      0.19 o 
  -4   5   0       26.06       30.57      0.38 o 
  -3   5   0       60.51       63.73      0.53 o 
  -2   5   0        4.56        4.10      0.17 o 
  -1   5   0        1.04        1.43      0.10 o 
   0   5   0        8.64       13.80      0.26 o 
   1   5   0       30.78       32.58      0.39 o 
  -4   6   0        0.36        0.60      0.12 o 
  -3   6   0       39.10       36.70      0.45 o 
  -2   6   0       26.21       25.51      0.38 o 
  -1   6   0        2.48        2.56      0.14 o 
   0   6   0       28.86       32.28      0.44 o 
   1   6   0       40.94       41.83      0.48 o 
  -4   7   0        3.01        2.99      0.19 o 
  -3   7   0        1.10        1.04      0.15 o 
  -2   7   0       14.00       14.74      0.33 o 
  -1   7   0       11.45       11.51      0.30 o 
   0   7   0       89.58       96.63      0.80 o 
   1   1   1      189.75      169.87      0.37 o 
   0   2   1       10.64       18.94      0.18 o 
   1   2   1        0.09        0.07      0.04 o 
   2   2   1       77.43       82.81      0.36 o 
  -4   3   1       92.48      102.48      0.60 o 
  -3   3   1        0.84        1.05      0.10 o 
  -2   3   1        9.57       13.70      0.20 o 
  -1   3   1      142.99      129.18      0.57 o 
   0   3   1        1.16        1.39      0.08 o 
   1   3   1      223.52      234.62      0.77 o 
   2   3   1      209.59      235.36      0.75 o 
  -4   4   1      167.82      187.90      0.89 o 
  -3   4   1        6.44        7.13      0.19 o 
  -2   4   1       29.66       28.37      0.33 o 
  -1   4   1        5.22        6.17      0.17 o 
   0   4   1      586.18      608.00      5.64 o 
   1   4   1      356.31      404.52      1.20 o 
  -4   5   1       21.80       22.57      0.36 o 
  -3   5   1      126.04      129.81      0.81 o 
  -2   5   1      224.08      222.99      1.02 o 
  -1   5   1      259.04      268.60      1.09 o 
   0   5   1       14.69       20.89      0.31 o 
   1   5   1       14.48       17.90      0.30 o 
  -4   6   1       18.26       17.08      0.34 o 
  -3   6   1       36.88       39.64      0.49 o 
  -2   6   1        3.14        3.17      0.17 o 
  -1   6   1       29.82       26.61      0.39 o 
   0   6   1       22.42       24.65      0.39 o 
   1   6   1        2.67        2.63      0.17 o 
  -3   7   1        5.13        5.91      0.24 o 
  -2   7   1        0.86        0.37      0.13 o 
  -1   7   1       31.83       33.74      0.49 o 
   0   7   1       25.78       29.36      0.46 o 
   1   1   2        0.04        0.10      0.03 o 
   0   2   2      937.87      853.18      5.05 o 
   1   2   2      136.64      126.31      0.46 o 
  -1   3   2      211.33      197.78      0.76 o 
   0   3   2       32.72       46.36      0.36 o 
   1   3   2      569.12      603.54      4.91 o 
  -4   4   2       13.38       13.82      0.28 o 
  -3   4   2       20.65       19.99      0.31 o 
  -2   4   2       50.03       49.21      0.45 o 
  -1   4   2      424.17      428.94      1.28 o 
   0   4   2      598.09      580.84      5.74 o 
   1   4   2      260.49      298.28      1.04 o 
  -4   5   2        6.55        6.83      0.23 o 
  -3   5   2       99.38      101.32      0.75 o 
  -2   5   2      132.27      127.37      0.81 o 
  -1   5   2        3.17        3.79      0.16 o 
   0   5   2        1.46        1.16      0.10 o 
   1   5   2        0.10        0.77      0.11 o 
  -4   6   2       25.34       25.50      0.43 o 
  -3   6   2       77.33       78.88      0.72 o 
  -2   6   2        9.42        9.23      0.26 o 
  -1   6   2       49.49       53.43      0.56 o 
   0   6   2       11.01        9.54      0.26 o 
  -3   7   2        4.27        5.00      0.23 o 
  -2   7   2        9.45        9.08      0.27 o 
  -1   7   2        0.25        0.53      0.14 o 
   1   1   3       70.11       71.59      0.30 o 
   1   2   3      173.32      162.74      0.56 o 
  -1   3   3       29.41       28.87      0.33 o 
   0   3   3      789.33      794.92      6.19 o 
   1   3   3      124.55      124.48      0.58 o 
  -4   4   3       59.86       57.33      0.57 o 
  -3   4   3       48.09       47.60      0.50 o 
  -2   4   3       56.60       50.38      0.49 o 
  -1   4   3      124.38      126.81      0.74 o 
   0   4   3       43.17       39.26      0.40 o 
   1   4   3        2.37        1.27      0.11 o 
  -4   5   3        0.08        0.32      0.13 o 
  -3   5   3       33.77       37.50      0.49 o 
  -2   5   3       49.04       48.79      0.53 o 
  -1   5   3       93.53       98.70      0.72 o 
   0   5   3        2.56        2.99      0.16 o 
  -4   6   3       23.68       21.38      0.41 o 
  -3   6   3       15.14       15.18      0.34 o 
  -2   6   3        4.06        4.11      0.19 o 
  -1   6   3       11.03        9.49      0.25 o 
   0   6   3        0.08       -0.10      0.12 o 
   1   1   4        0.18        0.02      0.05 o 
   1   2   4        4.48        5.25      0.12 o 
   0   3   4       29.04       33.56      0.35 o 
   1   3   4      140.59      144.80      0.65 o 
  -5   4   4        2.87        3.10      0.19 o 
  -4   4   4        2.16        2.89      0.18 o 
  -3   4   4       51.03       55.36      0.58 o 
  -2   4   4       71.17       68.36      0.60 o 
  -1   4   4      172.59      150.39      0.85 o 
   0   4   4       20.52       16.54      0.28 o 
  -4   5   4       11.97       13.57      0.33 o 
  -3   5   4       39.35       40.02      0.52 o 
  -2   5   4       12.53       10.79      0.28 o 
  -1   5   4        1.13        0.80      0.12 o 
   0   5   4        0.45        1.38      0.13 o 
  -3   6   4        6.16        6.48      0.26 o 
  -2   6   4        4.75        5.19      0.23 o 
  -1   6   4       18.51       17.31      0.34 o 
   0   3   5        9.39       11.01      0.22 o 
  -4   4   5        1.59        1.68      0.16 o 
  -2   4   5        1.58        1.52      0.13 o 
  -1   4   5        0.49        0.35      0.10 o 
   0   4   5      163.02      168.01      0.89 o 
  -4   5   5       11.07       12.99      0.34 o 
  -3   5   5        1.51        1.26      0.14 o 
  -2   5   5       26.18       23.43      0.40 o 
  -1   5   5        0.27        0.49      0.14 o 
   0   3   6       26.45       29.46      0.37 o 
  -4   4   6       11.36       11.30      0.31 o 
  -3   4   6        4.97        4.94      0.21 o 
  -2   4   6       14.35       12.16      0.30 o 
  -1   4   6        0.02       -0.03      0.12 o 
  -3   5   6        0.42        0.82      0.16 o 
  -2   5   6       65.81       66.53      0.69 o 
  -1   5   6      185.86      179.68      1.06 o 
  -1   3   7        8.42        7.19      0.23 o 
  -3   4   7        3.80        3.25      0.22 o 
  -2   4   7        0.40        0.26      0.13 o 
  -1   4   7        0.87        0.62      0.16 o 
  -1   3   8       94.86       93.03      0.75 o 
  -1  -2  -8       54.61       61.11      0.60 o 
  -1  -3  -7        0.07        0.02      0.15 o 
  -2  -2  -7       72.18       82.45      0.76 o 
  -1  -4  -6       61.75       67.65      0.66 o 
  -2  -3  -6       70.69       81.31      0.76 o 
  -1  -3  -6       13.41       14.77      0.30 o 
  -3  -2  -6        3.90        5.05      0.24 o 
  -2  -4  -5        1.66        1.59      0.19 o 
  -1  -4  -5      160.02      167.72      1.00 o 
  -2  -3  -5       91.78       98.62      0.81 o 
  -1  -3  -5       39.59       39.03      0.44 o 
  -3  -2  -5        4.18        5.16      0.22 o 
   1  -2  -5      170.02      203.05      0.62 o 
  -4  -1  -5        1.17        1.83      0.18 o 
  -1  -5  -4        0.12        0.07      0.10 o 
  -1  -4  -4       37.47       34.03      0.44 o 
   1  -4  -4      143.61      152.26      0.67 o 
  -3  -3  -4        8.62        9.16      0.29 o 
  -2  -3  -4       31.46       32.78      0.45 o 
  -1  -3  -4      116.98      115.16      0.72 o 
   1  -3  -4       31.03       33.89      0.28 o 
  -3  -2  -4       30.72       32.39      0.47 o 
   1  -2  -4      228.04      239.18      0.61 o 
  -4  -1  -4        1.27        1.18      0.15 o 
  -2  -5  -3        0.99        1.45      0.14 o 
  -1  -5  -3        5.49        5.66      0.20 o 
   1  -5  -3       77.83      103.84      0.64 o 
  -2  -4  -3        3.06        3.34      0.19 o 
  -1  -4  -3        1.97        0.98      0.11 o 
   1  -4  -3      103.50      120.23      0.58 o 
  -3  -3  -3        7.19        7.94      0.26 o 
  -2  -3  -3        9.60       10.95      0.27 o 
  -1  -3  -3      103.64      105.47      0.65 o 
   1  -3  -3       24.47       25.80      0.23 o 
  -4  -2  -3        1.06        1.03      0.15 o 
  -3  -2  -3      129.92      137.44      0.91 o 
   1  -2  -3      114.63      112.25      0.37 o 
  -4  -1  -3        0.00        0.11      0.11 o 
  -5   0  -3        7.26       10.84      0.29 o 
  -1  -6  -2        0.13        0.12      0.12 o 
   1  -6  -2       41.18       56.75      0.52 o 
  -2  -5  -2        0.45        0.79      0.14 o 
  -1  -5  -2        0.09        0.59      0.11 o 
   1  -5  -2        2.64        3.62      0.14 o 
  -3  -4  -2        3.95        3.74      0.20 o 
  -2  -4  -2        2.09        2.64      0.17 o 
  -1  -4  -2      216.75      237.16      1.04 o 
   1  -4  -2      352.95      382.17      1.00 o 
   2  -4  -2       41.63       44.94      0.29 o 
  -3  -3  -2        8.97       12.44      0.30 o 
  -2  -3  -2       14.79       20.23      0.34 o 
  -1  -3  -2      473.57      502.93      5.38 o 
   1  -3  -2      175.85      167.74      0.54 o 
   2  -3  -2       87.65       85.49      0.28 o 
  -4  -2  -2        5.63        6.57      0.24 o 
  -3  -2  -2        6.94        8.93      0.25 o 
  -2  -2  -2      173.96      196.87      0.92 o 
  -1  -2  -2      113.70      114.26      0.58 o 
   1  -2  -2      357.83      323.22      2.25 o 
  -4  -1  -2       40.92       43.26      0.50 o 
   1  -1  -2       41.28       36.69      0.11 o 
  -5   0  -2        9.76       12.22      0.28 o 
   1  -7  -1       26.48       29.06      0.40 o 
  -1  -6  -1        2.22        2.07      0.16 o 
   1  -6  -1       24.81       26.15      0.36 o 
  -2  -5  -1        5.83        5.06      0.20 o 
  -1  -5  -1       12.05       13.92      0.28 o 
   1  -5  -1      215.54      249.39      0.96 o 
   2  -5  -1      186.45      201.26      0.75 o 
  -3  -4  -1        4.68        5.94      0.22 o 
  -2  -4  -1        0.67        0.84      0.12 o 
  -1  -4  -1      296.48      308.52      1.13 o 
   1  -4  -1        4.34        5.55      0.14 o 
   2  -4  -1       24.68       22.96      0.21 o 
  -4  -3  -1        2.87        2.91      0.17 o 
  -3  -3  -1        1.72        1.63      0.15 o 
  -2  -3  -1      174.40      204.19      0.99 o 
  -1  -3  -1      185.99      190.00      0.79 o 
   1  -3  -1      118.98      111.75      0.45 o 
  -4  -2  -1       20.94       22.88      0.38 o 
  -3  -2  -1      434.06      493.96      1.54 o 
  -2  -2  -1       64.43       73.51      0.53 o 
   1  -2  -1      286.47      265.26      2.01 o 
  -4  -1  -1        0.42        0.58      0.11 o 
  -3  -1  -1        3.55        4.44      0.15 o 
   1  -1  -1      279.30      230.00      0.90 o 
   1  -7   0        9.53        9.54      0.25 o 
  -1  -6   0       34.06       35.90      0.48 o 
   1  -6   0        2.06        2.19      0.13 o 
   2  -6   0       21.81       23.22      0.30 o 
  -2  -5   0        7.77        7.32      0.23 o 
  -1  -5   0       25.62       25.90      0.37 o 
   1  -5   0        0.87        1.25      0.10 o 
   2  -5   0        3.79        3.46      0.12 o 
  -3  -4   0        0.68        0.65      0.13 o 
  -2  -4   0        4.76        7.06      0.21 o 
  -1  -4   0       14.30       16.78      0.26 o 
   1  -4   0      479.00      486.12      4.57 o 
   2  -4   0        6.65        6.52      0.13 o 
  -4  -3   0        2.70        2.91      0.16 o 
  -3  -3   0      149.70      168.33      0.94 o 
  -2  -3   0      307.24      348.97      1.23 o 
  -1  -3   0      195.22      207.04      0.78 o 
   1  -3   0        0.61        0.75      0.06 o 
  -4  -2   0       56.63       69.16      0.62 o 
  -3  -2   0        4.38        4.86      0.17 o 
  -2  -2   0       69.55       71.20      0.48 o 
  -1  -2   0      129.00      138.95      0.58 o 
   1  -2   0     1268.39      956.45      3.91 o 
  -4  -1   0        0.92        1.36      0.13 o 
  -3  -1   0       23.70       24.73      0.29 o 
  -2  -1   0       54.30       71.09      0.41 o 
  -1  -1   0       36.73       38.55      0.24 o 
  -4   0   0        4.89        5.17      0.16 o 
   1  -7   1       48.79       46.45      0.51 o 
  -2  -6   1       13.29       14.68      0.35 o 
  -1  -6   1       20.80       21.67      0.40 o 
   1  -6   1        3.65        2.56      0.14 o 
   2  -6   1        1.34        1.50      0.10 o 
  -3  -5   1       34.84       39.74      0.53 o 
  -2  -5   1       24.13       22.44      0.37 o 
  -1  -5   1        9.07       11.36      0.27 o 
   1  -5   1       77.06       80.35      0.55 o 
  -3  -4   1        1.09        1.48      0.14 o 
  -2  -4   1        1.43        1.41      0.11 o 
  -1  -4   1        6.54        8.52      0.19 o 
   1  -4   1      142.41      134.88      0.62 o 
  -4  -3   1        4.74        5.75      0.20 o 
  -3  -3   1        6.92        7.18      0.21 o 
  -2  -3   1        4.07        4.27      0.15 o 
  -1  -3   1      489.57      445.85      4.44 o 
   1  -3   1       65.90       56.30      0.34 o 
  -4  -2   1       26.01       29.71      0.39 o 
  -3  -2   1       85.44      101.15      0.64 o 
  -2  -2   1        0.18        0.36      0.07 o 
  -1  -2   1       35.72       33.84      0.27 o 
   1  -2   1      452.51      368.69      2.71 o 
  -3  -1   1      110.86      119.08      0.60 o 
  -2  -1   1       75.15       82.00      0.41 o 
  -3   0   1      100.08      111.80      0.48 o 
  -2   0   1      820.74      757.20      3.74 o 
  -1   0   1       10.84       15.75      0.08 o 
   1  -7   2       50.66       46.84      0.53 o 
  -2  -6   2       80.40       83.52      0.74 o 
  -1  -6   2       79.36       74.66      0.68 o 
   1  -6   2        1.30        0.92      0.11 o 
  -3  -5   2       11.38       14.25      0.33 o 
  -2  -5   2        1.58        1.67      0.14 o 
  -1  -5   2        7.88        6.73      0.20 o 
   1  -5   2        0.51        0.49      0.09 o 
  -3  -4   2        6.55        7.32      0.23 o 
  -2  -4   2        0.70        0.44      0.10 o 
  -1  -4   2       59.66       59.82      0.49 o 
   1  -4   2       79.06       78.38      0.48 o 
  -4  -3   2        0.55        0.47      0.12 o 
  -3  -3   2        3.71        3.96      0.16 o 
  -2  -3   2        0.01        0.06      0.08 o 
  -1  -3   2       25.38       27.02      0.29 o 
   1  -3   2      298.19      249.32      0.72 o 
  -4  -2   2        1.71        2.58      0.13 o 
  -3  -2   2       72.30       86.76      0.55 o 
  -2  -2   2       88.95       98.61      0.51 o 
  -1  -2   2       69.72       72.53      0.39 o 
  -3  -1   2        1.13        0.83      0.08 o 
  -2  -1   2      144.29      149.38      0.50 o 
  -1  -1   2       18.82       24.49      0.18 o 
  -3   0   2      143.61      164.33      0.50 o 
  -2   0   2       55.77       59.54      0.22 o 
   1  -7   3        4.11        4.07      0.18 o 
  -2  -6   3       89.31       91.95      0.79 o 
  -1  -6   3       60.68       53.64      0.56 o 
   1  -6   3       19.48       17.08      0.30 o 
  -3  -5   3      124.25      147.26      0.99 o 
  -2  -5   3       67.93       71.84      0.66 o 
  -1  -5   3        9.40        8.48      0.22 o 
   1  -5   3        0.03        0.04      0.07 o 
  -3  -4   3        1.44        1.82      0.14 o 
  -2  -4   3        1.46        1.11      0.10 o 
  -1  -4   3       18.12       20.05      0.30 o 
   1  -4   3      150.10      135.09      0.64 o 
  -3  -3   3        0.31        0.04      0.09 o 
  -2  -3   3       80.13       88.03      0.58 o 
  -1  -3   3      299.61      323.90      1.00 o 
  -3  -2   3        1.83        2.57      0.12 o 
  -2  -2   3       33.37       36.82      0.32 o 
  -1  -2   3       45.20       46.10      0.32 o 
  -3  -1   3        0.80        1.41      0.08 o 
  -2  -1   3       48.17       46.17      0.28 o 
  -1  -1   3       52.16       57.94      0.27 o 
  -2   0   3       92.73       75.63      0.21 o 
  -2  -6   4       45.63       48.07      0.57 o 
  -1  -6   4       24.29       23.02      0.38 o 
  -3  -5   4        0.46        0.24      0.13 o 
  -2  -5   4        8.96        8.35      0.24 o 
  -1  -5   4       27.96       24.73      0.36 o 
  -3  -4   4       13.42       14.60      0.30 o 
  -2  -4   4        1.49        0.94      0.12 o 
  -1  -4   4        1.78        2.50      0.13 o 
  -3  -3   4        1.28        1.56      0.12 o 
  -2  -3   4       25.01       27.06      0.33 o 
  -1  -3   4       73.18       75.09      0.49 o 
  -3  -2   4      106.19      127.32      0.64 o 
  -2  -2   4      380.65      421.06      1.03 o 
  -1  -2   4       41.19       38.90      0.29 o 
  -2  -1   4      156.29      156.69      0.49 o 
  -2  -6   5        4.43        4.91      0.21 o 
  -1  -6   5       17.47       16.74      0.32 o 
  -2  -5   5       14.40       16.21      0.32 o 
  -1  -5   5       31.98       32.61      0.41 o 
  -3  -4   5       16.65       17.70      0.31 o 
  -2  -4   5       48.29       53.00      0.50 o 
  -1  -4   5       64.25       65.39      0.52 o 
  -2  -3   5      354.37      395.67      1.18 o 
  -1  -3   5        4.75        5.43      0.15 o 
  -2  -2   5      295.08      327.16      0.90 o 
  -2  -5   6        2.20        2.59      0.15 o 
  -2  -4   6       10.87       10.86      0.24 o 
  -2   1  -2      220.35      225.78      0.73 o 
  -4   2  -2       21.11       21.77      0.35 o 
  -3   2  -2       25.41       22.48      0.30 o 
  -2   2  -2      528.79      502.75      4.34 o 
  -4   3  -2       17.98       17.10      0.31 o 
  -3   3  -2       10.95       11.46      0.22 o 
  -3  -1  -1        4.27        6.07      0.16 o 
  -2  -1  -1       20.25       23.90      0.23 o 
  -4   0  -1       68.16       74.11      0.59 o 
  -3   0  -1       61.59       64.88      0.46 o 
  -2   0  -1       19.79       30.38      0.26 o 
  -1   0  -1      810.10      772.69      3.63 o 
  -5   1  -1        5.72        5.45      0.22 o 
  -4   1  -1        8.15        6.53      0.23 o 
  -3   1  -1       22.70       24.54      0.30 o 
  -2   1  -1      405.97      398.19      3.63 o 
  -1   1  -1      183.46      208.96      1.91 o 
  -5   2  -1        9.28        9.62      0.27 o 
  -4   2  -1      120.00      123.81      0.78 o 
  -3   2  -1      459.34      472.50      1.25 o 
  -2   2  -1        1.59        1.46      0.09 o 
  -1   2  -1      543.81      522.92      3.05 o 
  -5   3  -1       11.57       11.12      0.29 o 
  -4   3  -1        3.72        3.05      0.18 o 
  -3   3  -1       14.89       14.03      0.24 o 
  -2   3  -1       16.80       16.43      0.20 o 
  -4   4  -1       68.10       64.95      0.58 o 
  -3   4  -1        0.75        0.30      0.09 o 
  -2   4  -1        0.10        0.02      0.06 o 
  -4   5  -1        5.24        4.86      0.20 o 
  -3  -2   0        5.26        6.33      0.16 o 
  -2  -2   0       83.59       94.64      0.41 o 
  -4  -1   0        1.10        1.60      0.13 o 
  -3  -1   0       28.48       29.90      0.31 o 
  -2  -1   0       65.26       87.55      0.41 o 
  -1  -1   0       44.14       49.38      0.21 o 
  -5   0   0       11.20       13.48      0.31 o 
  -4   0   0        5.88        4.36      0.20 o 
  -3   0   0        0.43        0.20      0.09 o 
  -2   0   0      540.30      552.71      4.11 o 
  -1   0   0       37.74       42.52      0.20 o 
  -5   1   0        3.81        3.77      0.19 o 
  -4   1   0      114.13      130.20      0.77 o 
  -3   1   0      334.53      350.31      1.05 o 
  -1   1   0       70.86       76.01      0.27 o 
  -5   2   0       28.24       28.69      0.44 o 
  -4   2   0       43.68       41.98      0.45 o 
  -3   2   0        4.87        4.70      0.15 o 
  -5   3   0       62.28       63.81      0.64 o 
  -4   3   0      498.82      500.38      1.54 o 
  -3   3   0      481.02      501.09      1.33 o 
  -2   3   0      421.09      461.79      4.00 o 
  -1   3   0        0.73        0.51      0.04 o 
  -5   4   0        7.81        6.33      0.25 o 
  -4   4   0       15.03       17.14      0.31 o 
  -3   4   0       53.51       57.41      0.46 o 
  -2   4   0        7.99        8.74      0.15 o 
  -5   5   0       21.05       23.59      0.41 o 
  -4   5   0       26.06       31.63      0.41 o 
  -3   5   0       60.51       78.06      0.53 o 
  -3  -2   1      102.68      132.76      0.63 o 
  -2  -2   1        0.22        0.45      0.06 o 
  -1  -2   1       42.93       41.10      0.18 o 
  -5  -1   1       21.29       23.50      0.38 o 
  -3  -1   1      133.23      137.47      0.65 o 
  -2  -1   1       90.31       96.91      0.43 o 
  -5   0   1       16.75       16.57      0.33 o 
  -4   0   1       16.21       20.63      0.34 o 
  -3   0   1      120.28      133.75      0.66 o 
  -2   0   1      986.34      877.86      5.13 o 
  -1   0   1       13.03       17.65      0.13 o 
  -5   1   1        4.01        3.96      0.19 o 
  -4   1   1       14.79       13.43      0.27 o 
  -3   1   1      219.13      237.35      0.89 o 
  -1   1   1      335.66      300.19      2.23 o 
  -5   2   1        1.32        1.58      0.15 o 
  -4   2   1     2493.07     2271.90     13.00 o 
  -3   2   1        7.07        7.64      0.18 o 
  -2   2   1     1919.83     1676.82      7.42 o 
  -1   2   1      344.27      329.88      2.47 o 
  -5   3   1        3.13        3.69      0.21 o 
  -4   3   1       92.48       91.36      0.67 o 
  -3   3   1        0.84        1.51      0.11 o 
  -2   3   1        9.57       14.55      0.19 o 
  -1   3   1      142.99      138.20      0.40 o 
  -5   4   1       44.67       42.39      0.54 o 
  -4   4   1      167.82      184.81      0.98 o 
  -3   4   1        6.44        7.66      0.19 o 
  -2   4   1       29.66       31.47      0.28 o 
  -5   5   1        1.23        1.87      0.20 o 
  -4   5   1       21.80       24.84      0.38 o 
  -3   5   1      126.04      158.32      0.76 o 
  -1  -3   2       30.50       34.22      0.17 o 
  -3  -2   2       86.89      103.74      0.57 o 
  -2  -2   2      106.90      116.12      0.48 o 
  -1  -2   2       83.79       81.70      0.31 o 
  -5  -1   2       12.47       14.18      0.31 o 
  -4  -1   2        5.26        4.58      0.18 o 
  -3  -1   2        1.36        0.97      0.09 o 
  -2  -1   2      173.40      172.05      0.59 o 
  -1  -1   2       22.61       26.64      0.19 o 
  -5   0   2       12.46       13.85      0.31 o 
  -4   0   2       16.72       18.11      0.31 o 
  -3   0   2      172.59      177.55      0.76 o 
  -2   0   2       67.02       68.65      0.38 o 
  -5   1   2       24.75       29.14      0.45 o 
  -4   1   2      112.93      118.93      0.77 o 
  -3   1   2        4.40        3.63      0.14 o 
  -2   1   2      436.12      402.66      3.75 o 
  -5   2   2       23.86       21.79      0.39 o 
  -4   2   2      134.60      146.90      0.86 o 
  -3   2   2       65.87       61.20      0.46 o 
  -1   2   2      430.03      398.06      3.14 o 
  -5   3   2        0.26        0.32      0.16 o 
  -4   3   2      380.71      385.16      1.42 o 
  -3   3   2        1.20        1.14      0.11 o 
  -2   3   2      105.34       98.61      0.49 o 
  -1   3   2      211.33      205.05      0.56 o 
  -5   4   2        7.29        8.32      0.27 o 
  -4   4   2       13.38       13.98      0.29 o 
  -3   4   2       20.65       23.09      0.32 o 
  -2   4   2       50.03       58.04      0.39 o 
  -5   5   2        0.96        0.52      0.16 o 
  -4   5   2        6.55        6.24      0.22 o 
  -2  -3   3       96.30      103.84      0.46 o 
  -1  -3   3      360.07      381.53      2.98 o 
  -4  -2   3       11.47       13.40      0.27 o 
  -3  -2   3        2.20        2.95      0.13 o 
  -2  -2   3       40.11       40.69      0.31 o 
  -5  -1   3        0.97        0.95      0.14 o 
  -4  -1   3        4.21        4.07      0.17 o 
  -3  -1   3        0.96        1.25      0.10 o 
  -2  -1   3       57.89       47.16      0.34 o 
  -5   0   3        0.00       -0.12      0.12 o 
  -4   0   3       44.00       42.44      0.46 o 
  -3   0   3       57.93       56.11      0.44 o 
  -2   0   3      111.45       91.86      0.48 o 
  -5   1   3        3.96        5.14      0.21 o 
  -4   1   3       25.09       24.12      0.36 o 
  -3   1   3       89.77       82.71      0.54 o 
  -2   1   3        0.04       -0.03      0.06 o 
  -5   2   3        4.75        5.33      0.22 o 
  -4   2   3       37.61       37.68      0.45 o 
  -3   2   3       41.10       37.36      0.38 o 
  -2   2   3        8.02        7.47      0.15 o 
  -5   3   3        2.22        2.17      0.18 o 
  -4   3   3       11.15        9.11      0.25 o 
  -3   3   3        1.78        0.66      0.10 o 
  -2   3   3      122.47      129.97      0.62 o 
  -1   3   3       29.41       29.80      0.25 o 
  -5   4   3        1.53        1.65      0.17 o 
  -4   4   3       59.86       62.85      0.61 o 
  -3   4   3       48.09       51.90      0.47 o 
  -2   4   3       56.60       55.88      0.40 o 
  -5   5   3        0.83        1.09      0.17 o 
  -4   5   3        0.08        0.28      0.13 o 
  -2  -3   4       30.05       31.79      0.29 o 
  -4  -2   4       24.50       32.64      0.42 o 
  -3  -2   4      127.62      127.99      0.68 o 
  -2  -2   4      457.46      461.99      1.12 o 
  -5  -1   4        5.53        5.56      0.22 o 
  -4  -1   4       33.13       35.36      0.44 o 
  -3  -1   4        1.56        1.45      0.11 o 
  -2  -1   4      187.83      177.05      0.72 o 
  -5   0   4        3.25        3.46      0.20 o 
  -4   0   4       36.35       35.08      0.43 o 
  -3   0   4        1.52        1.37      0.11 o 
  -2   0   4       12.27       10.01      0.18 o 
  -5   1   4        1.73        1.82      0.15 o 
  -4   1   4        4.29        3.91      0.18 o 
  -3   1   4      135.86      116.49      0.69 o 
  -2   1   4      175.42      164.24      0.72 o 
  -5   2   4       26.20       26.91      0.45 o 
  -4   2   4        8.14        6.75      0.22 o 
  -3   2   4       17.76       16.51      0.27 o 
  -2   2   4      159.43      144.42      0.68 o 
  -5   3   4        0.98        1.55      0.17 o 
  -4   3   4        0.16        0.01      0.11 o 
  -3   3   4        0.15        0.02      0.09 o 
  -2   3   4       68.86       61.97      0.45 o 
  -1   3   4       37.29       38.87      0.34 o 
  -5   4   4        2.87        3.56      0.20 o 
  -4   4   4        2.16        2.80      0.17 o 
  -3   4   4       51.03       50.99      0.48 o 
  -2   4   4       71.17       80.76      0.53 o 
  -2  -3   5      425.87      466.99      1.21 o 
  -4  -2   5        8.82       10.44      0.26 o 
  -3  -2   5        1.49        1.67      0.13 o 
  -2  -2   5      354.62      364.94      1.11 o 
  -5  -1   5        1.21        0.75      0.16 o 
  -4  -1   5      247.48      244.45      1.13 o 
  -3  -1   5        1.88        2.47      0.13 o 
  -2  -1   5       27.10       28.54      0.33 o 
  -5   0   5        0.27        0.51      0.13 o 
  -4   0   5       11.96       10.59      0.26 o 
  -3   0   5       19.86       17.85      0.29 o 
  -2   0   5       35.70       30.62      0.34 o 
  -5   1   5        3.80        3.88      0.20 o 
  -4   1   5        0.56        0.33      0.10 o 
  -3   1   5        3.02        1.94      0.12 o 
  -2   1   5      101.87       96.65      0.61 o 
  -5   2   5        0.73        0.97      0.16 o 
  -4   2   5        0.67        0.60      0.12 o 
  -3   2   5        0.60        0.43      0.10 o 
  -2   2   5        8.69        7.61      0.19 o 
  -5   3   5        0.49        0.41      0.16 o 
  -4   3   5       19.61       19.08      0.35 o 
  -3   3   5        0.21        0.34      0.11 o 
  -2   3   5       24.24       25.85      0.33 o 
  -1   3   5        0.90        0.49      0.08 o 
  -4   4   5        1.59        1.39      0.15 o 
  -3   4   5        8.50        9.82      0.24 o 
  -2  -3   6      116.36      118.97      0.68 o 
  -4  -2   6       87.34       95.89      0.74 o 
  -3  -2   6        7.78        7.59      0.21 o 
  -2  -2   6      160.28      158.11      0.81 o 
  -4  -1   6        1.33        1.21      0.13 o 
  -3  -1   6       24.16       20.78      0.32 o 
  -2  -1   6        1.46        1.51      0.11 o 
  -5   0   6        0.58        0.46      0.15 o 
  -4   0   6       18.77       18.50      0.34 o 
  -3   0   6        3.12        3.37      0.16 o 
  -2   0   6       44.54       42.10      0.44 o 
  -5   1   6        5.54        6.33      0.24 o 
  -4   1   6        9.43        8.06      0.24 o 
  -3   1   6        0.14        0.38      0.12 o 
  -2   1   6       69.92       62.60      0.54 o 
  -5   2   6        0.17        0.26      0.13 o 
  -4   2   6        3.69        4.29      0.19 o 
  -3   2   6      404.30      354.63      1.35 o 
  -2   2   6       34.30       30.27      0.39 o 
  -4   3   6        1.42        1.26      0.14 o 
  -3   3   6       16.33       18.65      0.34 o 
  -2   3   6        0.65        0.36      0.10 o 
  -1   3   6        6.58        6.62      0.19 o 
  -4   4   6       11.36       11.15      0.30 o 
  -3   4   6        4.97        5.56      0.21 o 
  -2  -3   7       10.51       10.92      0.24 o 
  -4  -2   7        0.59        0.42      0.14 o 
  -3  -2   7       16.56       16.12      0.30 o 
  -2  -2   7       16.92       13.80      0.27 o 
  -4  -1   7        9.50        7.62      0.24 o 
  -3  -1   7       18.98       17.70      0.32 o 
  -2  -1   7        0.00        0.00      0.08 o 
  -4   0   7        5.54        5.53      0.23 o 
  -3   0   7       14.05       12.10      0.28 o 
  -2   0   7       31.23       31.59      0.42 o 
  -4   1   7        8.05        7.74      0.25 o 
  -3   1   7       83.25       74.48      0.65 o 
  -2   1   7        0.09       -0.04      0.12 o 
  -4   2   7        5.11        4.85      0.22 o 
  -3   2   7       35.47       34.78      0.46 o 
  -2   2   7       50.37       47.42      0.51 o 
  -4   3   7        0.23        0.10      0.12 o 
  -3   3   7       70.38       67.93      0.65 o 
  -2   3   7        3.20        2.10      0.15 o 
  -1   3   7        8.42        8.07      0.23 o 
  -2  -3   8        1.60        1.88      0.14 o 
  -3  -2   8        9.67        8.78      0.24 o 
  -2  -2   8        1.78        1.80      0.14 o 
  -4  -1   8        0.29       -0.08      0.15 o 
  -3  -1   8       14.22       12.80      0.29 o 
  -2  -1   8        0.04        0.02      0.11 o 
  -4   0   8        0.02       -0.01      0.13 o 
  -3   0   8        0.47        0.23      0.12 o 
  -2   0   8       19.01       16.67      0.33 o 
  -4   1   8        1.59        1.14      0.16 o 
  -3   1   8       22.27       19.63      0.36 o 
  -2   1   8       23.48       22.53      0.39 o 
  -3   2   8       11.03       11.30      0.29 o 
  -2   2   8        1.58        1.43      0.16 o 
  -3   3   8        3.64        3.83      0.21 o 
  -2   3   8       14.69       14.92      0.33 o 
  -2  -3   9       22.11       22.07      0.38 o 
  -3  -2   9        7.60        7.08      0.26 o 
  -2  -2   9       39.28       36.25      0.49 o 
  -3  -1   9        3.70        3.60      0.19 o 
  -2  -1   9        1.41        1.00      0.14 o 
  -3   0   9        0.08       -0.01      0.13 o 
  -2   0   9       13.96       12.13      0.30 o 
  -3   1   9        2.74        1.84      0.18 o 
  -2   1   9        6.64        6.42      0.23 o 
  -2   2   9       11.28       10.18      0.29 o 
  -1   2   9        0.42        0.24      0.14 o 
  -2  -2  10        0.45        0.78      0.18 o 
  -2  -1  10        0.00        0.11      0.15 o 
  -2   0  10        1.02        0.75      0.14 o 
  -2   0  -9        2.23        1.92      0.18 o 
  -2   1  -9       21.11       24.29      0.45 o 
  -2   2  -9        2.46        2.75      0.20 o 
  -2   3  -9        1.38        1.39      0.17 o 
  -2   4  -9       12.39       14.16      0.34 o 
  -2   5  -9       11.36       13.49      0.33 o 
  -2  -1  -8       13.17       15.07      0.34 o 
  -2   0  -8        0.64        0.56      0.14 o 
  -2   1  -8        7.79        8.76      0.27 o 
  -3   2  -8       17.72       18.26      0.38 o 
  -2   2  -8        1.91        2.22      0.17 o 
  -3   3  -8        2.98        2.69      0.18 o 
  -2   3  -8        2.32        2.53      0.17 o 
  -3   4  -8       34.72       38.93      0.53 o 
  -2   4  -8        2.25        2.37      0.16 o 
  -3   5  -8        3.61        3.70      0.20 o 
  -2   5  -8       16.69       18.79      0.35 o 
  -1  -2  -7       82.57      101.48      0.75 o 
  -3  -1  -7      129.43      148.98      0.98 o 
  -2  -1  -7       56.12       62.18      0.62 o 
  -3   0  -7        3.61        3.64      0.20 o 
  -2   0  -7        2.34        3.42      0.18 o 
  -3   1  -7        8.14       10.52      0.29 o 
  -2   1  -7       33.30       41.78      0.52 o 
  -4   2  -7        2.22        2.20      0.19 o 
  -3   2  -7        2.78        2.58      0.16 o 
  -2   2  -7        3.57        3.03      0.18 o 
  -4   3  -7        0.20        0.09      0.12 o 
  -3   3  -7        0.85        0.62      0.13 o 
  -2   3  -7       31.07       34.23      0.46 o 
  -4   4  -7        1.24        0.56      0.17 o 
  -3   4  -7        7.17        6.96      0.24 o 
  -2   4  -7       32.87       36.30      0.47 o 
  -3   5  -7        5.37        5.40      0.22 o 
  -2   5  -7        4.08        4.30      0.18 o 
  -1  -2  -6        5.32        7.11      0.20 o 
  -3  -1  -6        0.26        0.43      0.14 o 
  -2  -1  -6        4.24        3.33      0.16 o 
  -4   0  -6       22.47       25.36      0.43 o 
  -3   0  -6       20.31       23.91      0.40 o 
  -2   0  -6       62.01       75.82      0.65 o 
  -4   1  -6       11.27       12.51      0.31 o 
  -3   1  -6       12.09       13.90      0.31 o 
  -2   1  -6       32.49       39.95      0.48 o 
  -4   2  -6       17.07       18.99      0.39 o 
  -3   2  -6       34.39       40.48      0.50 o 
  -2   2  -6        5.34        7.63      0.23 o 
  -4   3  -6        0.35        0.63      0.12 o 
  -3   3  -6        7.08        6.95      0.23 o 
  -2   3  -6       43.02       50.72      0.52 o 
  -4   4  -6        2.71        3.37      0.19 o 
  -3   4  -6        2.53        2.82      0.16 o 
  -2   4  -6        0.04        0.46      0.11 o 
  -4   5  -6       11.73       12.06      0.29 o 
  -3   5  -6        1.85        2.06      0.16 o 
  -2   5  -6        3.16        2.60      0.14 o 
  -2  -2  -5       26.83       30.97      0.38 o 
  -4  -1  -5        1.17        1.59      0.17 o 
  -3  -1  -5        0.25        0.41      0.12 o 
  -2  -1  -5       21.82       23.17      0.34 o 
  -4   0  -5        0.08        0.07      0.13 o 
  -3   0  -5        6.08        7.20      0.23 o 
  -2   0  -5       20.50       27.61      0.37 o 
  -4   1  -5        2.68        2.89      0.19 o 
  -3   1  -5      290.82      320.06      1.31 o 
  -2   1  -5       16.59       19.63      0.32 o 
  -4   2  -5        0.26        0.15      0.10 o 
  -3   2  -5      204.76      217.50      1.08 o 
  -2   2  -5      223.61      250.19      1.06 o 
  -4   3  -5       42.86       38.39      0.51 o 
  -3   3  -5       38.14       39.67      0.46 o 
  -2   3  -5      134.74      151.24      0.82 o 
  -4   4  -5        1.06        1.06      0.13 o 
  -3   4  -5        0.04        0.09      0.09 o 
  -2   4  -5       35.08       44.40      0.44 o 
  -4   5  -5       31.55       27.48      0.41 o 
  -3   5  -5       50.69       53.21      0.50 o 
  -2   5  -5       86.13      103.98      0.63 o 
  -2  -2  -4        1.66        1.58      0.11 o 
  -1  -2  -4        3.73        5.35      0.15 o 
  -4  -1  -4        1.27        1.16      0.15 o 
  -3  -1  -4       40.41       44.83      0.49 o 
  -2  -1  -4        4.50        6.23      0.18 o 
  -4   0  -4       19.34       20.05      0.37 o 
  -3   0  -4        1.52        2.00      0.15 o 
  -2   0  -4        3.63        4.64      0.16 o 
  -5   1  -4        5.63        6.79      0.28 o 
  -4   1  -4        2.28        3.05      0.16 o 
  -3   1  -4      192.32      206.11      0.99 o 
  -2   1  -4        3.13        3.68      0.14 o 
  -5   2  -4       67.06       73.86      0.76 o 
  -4   2  -4        0.28        0.14      0.11 o 
  -3   2  -4      128.67      138.36      0.80 o 
  -2   2  -4        0.02        0.02      0.07 o 
  -5   3  -4        0.17        0.13      0.13 o 
  -4   3  -4        9.47        8.24      0.24 o 
  -3   3  -4        3.11        3.00      0.15 o 
  -2   3  -4       32.00       32.56      0.35 o 
  -5   4  -4       10.12       10.15      0.29 o 
  -4   4  -4       21.52       20.62      0.35 o 
  -3   4  -4       22.50       21.03      0.31 o 
  -2   4  -4      116.19      139.50      0.69 o 
  -5   5  -4        0.51        0.27      0.16 o 
  -4   5  -4        7.25        7.88      0.23 o 
  -3   5  -4       20.72       22.12      0.30 o 
  -3  -2  -3      129.92      158.62      0.86 o 
  -2  -2  -3       37.41       49.85      0.42 o 
  -1  -2  -3      144.22      165.53      0.64 o 
  -4  -1  -3        0.00        0.01      0.11 o 
  -3  -1  -3       60.69       62.37      0.54 o 
  -2  -1  -3        6.80        8.81      0.19 o 
  -5   0  -3        7.26        8.50      0.27 o 
  -4   0  -3        1.51        2.11      0.16 o 
  -3   0  -3       20.86       21.83      0.32 o 
  -2   0  -3       14.41       12.96      0.21 o 
  -5   1  -3        4.18        3.41      0.22 o 
  -4   1  -3        0.57        0.20      0.12 o 
  -3   1  -3        1.60        1.34      0.12 o 
  -2   1  -3       26.96       28.03      0.30 o 
  -5   2  -3        1.98        1.78      0.16 o 
  -4   2  -3        0.00       -0.03      0.11 o 
  -3   2  -3      199.72      191.89      0.89 o 
  -2   2  -3       39.58       46.94      0.38 o 
  -5   3  -3        4.63        5.82      0.24 o 
  -4   3  -3        9.52        8.85      0.23 o 
  -3   3  -3       14.88       13.17      0.23 o 
  -2   3  -3       23.48       22.16      0.26 o 
  -5   4  -3        7.57        7.79      0.26 o 
  -4   4  -3        4.62        3.82      0.17 o 
  -3   4  -3        3.25        3.93      0.14 o 
  -2   4  -3      446.82      444.50      1.05 o 
  -1   4  -3      150.10      159.72      0.50 o 
  -5   5  -3        4.76        3.79      0.21 o 
  -4   5  -3       49.40       56.54      0.56 o 
  -3   5  -3       42.98       42.12      0.40 o 
  -3  -2  -2        6.94        9.63      0.23 o 
  -2  -2  -2      173.96      195.51      0.75 o 
  -1  -2  -2      113.70      124.64      0.47 o 
  -4  -1  -2       40.92       42.29      0.51 o 
  -3  -1  -2       12.53       14.74      0.26 o 
  -2  -1  -2      358.80      408.36      1.09 o 
  -5   0  -2        9.76       10.88      0.30 o 
  -4   0  -2       10.42       11.48      0.28 o 
  -3   0  -2        2.77        2.41      0.12 o 
  -2   0  -2       34.71       37.32      0.32 o 
  -5   1  -2        4.24        4.19      0.20 o 
  -4   1  -2        0.00        0.10      0.11 o 
  -3   1  -2        0.02        0.14      0.08 o 
  -2   1  -2      183.36      181.27      0.67 o 
  -5   2  -2        0.49        0.47      0.13 o 
  -4   2  -2       17.56       17.07      0.30 o 
  -3   2  -2       21.14       16.67      0.25 o 
  -2   2  -2      440.01      382.42      3.74 o 
  -5   3  -2       13.52       11.44      0.29 o 
  -4   3  -2       14.96       13.40      0.28 o 
  -3   3  -2        9.11        8.25      0.18 o 
  -2   3  -2      308.14      283.59      0.79 o 
  -1   3  -2      298.19      264.33      2.28 o 
  -5   4  -2        4.14        4.49      0.20 o 
  -4   4  -2        0.86        0.54      0.11 o 
  -3   4  -2        2.02        2.12      0.11 o 
  -2   4  -2       11.44       11.34      0.16 o 
  -1   4  -2       79.06       90.23      0.30 o 
  -5   5  -2        4.11        4.87      0.21 o 
  -4   5  -2       85.67       93.60      0.68 o 
  -3  -2  -1      434.06      504.94      1.39 o 
  -2  -2  -1       64.43       73.84      0.44 o 
  -5  -1  -1       19.52       20.26      0.38 o 
  -4  -1  -1        0.42        0.89      0.12 o 
  -3  -1  -1        3.55        3.68      0.14 o 
  -2  -1  -1       16.85       17.88      0.21 o 
  -1  -1  -1      157.89      158.33      0.46 o 
  -5   0  -1       27.84       28.20      0.45 o 
  -4   0  -1       56.72       57.09      0.55 o 
  -3   0  -1       51.25       47.98      0.41 o 
  -2   0  -1       16.47       24.63      0.24 o 
  -1   0  -1      674.09      646.94      3.57 o 
  -5   1  -1        4.76        4.22      0.20 o 
  -4   1  -1        6.78        9.15      0.24 o 
  -3   1  -1       18.89       18.73      0.26 o 
  -2   1  -1      337.81      289.21      3.04 o 
  -1   1  -1      152.66      163.89      1.70 o 
  -5   2  -1        7.72        7.66      0.24 o 
  -4   2  -1       99.85      100.23      0.71 o 
  -3   2  -1      382.22      363.88      1.09 o 
  -2   2  -1        1.33        1.44      0.07 o 
  -1   2  -1      452.51      387.61      2.44 o 
  -5   3  -1        9.63        9.16      0.28 o 
  -4   3  -1        3.09        3.17      0.15 o 
  -3   3  -1       12.39       10.62      0.20 o 
  -2   3  -1       13.98       12.48      0.17 o 
  -1   3  -1       65.90       57.47      0.23 o 
  -5   4  -1        0.63        0.35      0.14 o 
  -4   4  -1       56.67       50.54      0.50 o 
  -3   4  -1        0.63        0.34      0.07 o 
  -2   4  -1        0.08        0.14      0.05 o 
  -5   5  -1        1.85        1.07      0.15 o 
  -4   5  -1        4.36        3.94      0.17 o 
  -1  -3   0      195.22      219.94      0.41 o 
  -4  -2   0       56.63       73.15      0.60 o 
  -3  -2   0        4.38        4.56      0.15 o 
  -2  -2   0       69.55       69.67      0.39 o 
  -1  -2   0      129.00      124.34      0.36 o 
  -5  -1   0       68.58       72.14      0.68 o 
  -4  -1   0        0.92        1.48      0.14 o 
  -3  -1   0       23.70       22.09      0.29 o 
  -2  -1   0       54.30       63.01      0.37 o 
  -1  -1   0       36.73       36.64      0.20 o 
  -5   0   0        9.32        9.44      0.28 o 
  -4   0   0        4.89        4.26      0.18 o 
  -3   0   0        0.36        0.12      0.09 o 
  -2   0   0      449.59      399.91      3.57 o 
  -1   0   0       31.41       31.20      0.17 o 
  -5   1   0        3.17        2.56      0.18 o 
  -4   1   0       94.97      104.67      0.71 o 
  -3   1   0      278.36      271.63      0.96 o 
  -1   1   0       58.96       56.57      0.23 o 
  -5   2   0       23.50       23.13      0.40 o 
  -4   2   0       36.35       31.99      0.40 o 
  -3   2   0        4.05        3.63      0.15 o 
  -1   2   0     1268.39      993.44      3.71 o 
  -5   3   0       51.82       50.90      0.58 o 
  -4   3   0      415.07      379.83      1.36 o 
  -3   3   0      400.26      363.71      1.08 o 
  -2   3   0      350.39      336.25      0.80 o 
  -1   3   0        0.61        0.41      0.03 o 
  -5   4   0        6.50        4.84      0.23 o 
  -4   4   0       12.51       12.82      0.27 o 
  -3   4   0       44.53       43.18      0.38 o 
  -2   4   0        6.65        6.29      0.11 o 
  -5   5   0       17.52       16.51      0.34 o 
  -4   5   0       21.69       23.58      0.33 o 
  -2  -3   1        4.07        3.90      0.11 o 
  -4  -2   1       26.01       25.45      0.36 o 
  -3  -2   1       85.44       93.99      0.58 o 
  -2  -2   1        0.18        0.41      0.06 o 
  -1  -2   1       35.72       30.19      0.18 o 
  -5  -1   1       17.72       16.44      0.36 o 
  -3  -1   1      110.86      105.56      0.61 o 
  -2  -1   1       75.15       76.88      0.42 o 
  -5   0   1       13.93       12.61      0.31 o 
  -4   0   1       13.49       16.38      0.30 o 
  -3   0   1      100.08      101.56      0.60 o 
  -2   0   1      820.74      700.09      4.83 o 
  -1   0   1       10.84       14.55      0.13 o 
  -5   1   1        3.33        3.15      0.20 o 
  -4   1   1       12.30       10.99      0.26 o 
  -3   1   1      182.34      184.67      0.79 o 
  -1   1   1      279.30      238.40      1.99 o 
  -5   2   1        1.10        1.13      0.17 o 
  -4   2   1     2074.49     1728.51     11.45 o 
  -3   2   1        5.88        6.18      0.16 o 
  -2   2   1     1597.50     1257.31      6.37 o 
  -5   3   1        2.60        2.77      0.19 o 
  -4   3   1       76.95       69.26      0.58 o 
  -3   3   1        0.70        0.56      0.09 o 
  -2   3   1        7.97       10.54      0.15 o 
  -5   4   1       37.17       30.50      0.45 o 
  -4   4   1      139.64      134.22      0.79 o 
  -3   4   1        5.36        5.83      0.15 o 
  -4  -2   2        1.71        2.13      0.15 o 
  -3  -2   2       72.30       73.48      0.52 o 
  -2  -2   2       88.95       92.64      0.48 o 
  -5  -1   2       10.38       10.24      0.28 o 
  -4  -1   2        4.38        3.67      0.18 o 
  -3  -1   2        1.13        0.63      0.09 o 
  -2  -1   2      144.29      141.69      0.58 o 
  -5   0   2       10.37        9.75      0.29 o 
  -4   0   2       13.92       12.63      0.28 o 
  -3   0   2      143.61      142.50      0.71 o 
  -2   0   2       55.77       54.89      0.36 o 
  -5   1   2       20.59       22.06      0.40 o 
  -4   1   2       93.97       90.90      0.68 o 
  -3   1   2        3.66        2.74      0.13 o 
  -2   1   2      362.90      310.72      3.31 o 
  -5   2   2       19.85       16.24      0.34 o 
  -4   2   2      112.00      102.79      0.71 o 
  -3   2   2       54.81       49.08      0.41 o 
  -4   3   2      316.79      288.39      1.17 o 
  -3   3   2        1.00        0.91      0.09 o 
  -4   0   3       36.61       31.12      0.42 o 
  -3   0   3       48.20       45.67      0.42 o 
  -4   1   3       20.87       17.94      0.33 o 
  -3   1   3       74.70       66.39      0.50 o 
   3  -2   0        4.87        4.57      0.10 o 
   1   0   0       37.74       41.22      0.12 o 
   2   0   0      540.30      496.67      2.09 o 
   1   1   0       44.14       42.88      0.20 o 
   4  -5   1        5.24        4.84      0.18 o 
   4  -4   1       68.10       71.79      0.51 o 
   3  -3   1       14.89       14.21      0.20 o 
   3  -2   1      459.34      492.27      3.93 o 
   1  -1   1      183.46      200.72      1.76 o 
   2  -1   1      405.97      371.92      2.76 o 
   3  -1   1       22.70       24.58      0.20 o 
   1   0   1      810.10      681.33      3.17 o 
   2   0   1       19.79       24.98      0.18 o 
   1   1   1      189.75      163.09      0.47 o 
   2   1   1       20.25       22.42      0.20 o 
   0   2   1       10.64       19.13      0.20 o 
   2   2   1       77.43       77.78      0.43 o 
   4  -7   2        1.77        2.68      0.20 o 
   4  -6   2       33.01       35.80      0.46 o 
   4  -5   2      102.96      117.18      0.74 o 
   3  -4   2        2.42        2.73      0.13 o 
   4  -4   2        1.04        0.61      0.10 o 
   3  -3   2       10.95       12.93      0.21 o 
   2  -2   2      528.79      470.50      3.92 o 
   3  -2   2       25.41       22.56      0.24 o 
  -1  -1   2       22.61       29.92      0.15 o 
   0  -1   2      211.78      220.38      0.49 o 
   1  -1   2      771.89      662.82      3.88 o 
   2  -1   2      220.35      208.19      0.63 o 
   3  -1   2        0.02        0.08      0.06 o 
  -1   0   2      287.07      240.78      1.63 o 
   0   0   2      199.33      183.65      0.46 o 
   1   0   2      872.66      703.45      4.12 o 
   2   0   2       41.72       33.86      0.25 o 
   3   0   2        3.33        3.67      0.10 o 
  -1   1   2       49.61       40.06      0.23 o 
   0   1   2       77.90       78.04      0.35 o 
   1   1   2        0.04        0.09      0.05 o 
   2   1   2      431.20      391.81      3.81 o 
  -1   2   2      430.03      391.17      0.90 o 
   0   2   2      937.87      846.20      5.55 o 
   1   2   2      136.64      118.68      0.56 o 
   2   2   2      209.06      200.18      0.78 o 
   0   3   2       32.72       47.65      0.40 o 
   1   3   2      569.12      558.07      5.65 o 
   3  -7   3        0.26        0.19      0.13 o 
   4  -7   3       20.26       23.11      0.41 o 
   3  -6   3        4.16        5.15      0.20 o 
   4  -6   3       60.29       62.55      0.61 o 
   3  -5   3       51.66       47.23      0.48 o 
   4  -5   3       59.37       64.95      0.58 o 
   3  -4   3        3.90        5.28      0.16 o 
   4  -4   3        5.55        5.24      0.18 o 
   2  -3   3       28.21       28.11      0.30 o 
   3  -3   3       17.88       16.41      0.25 o 
   4  -3   3       11.44       13.66      0.24 o 
  -1  -2   3       54.32       57.24      0.30 o 
   0  -2   3      280.50      264.59      0.69 o 
   1  -2   3      214.33      201.04      0.66 o 
   2  -2   3       47.57       48.39      0.35 o 
   3  -2   3      240.01      224.08      0.84 o 
  -2  -1   3       57.89       50.27      0.15 o 
  -1  -1   3       62.68       76.38      0.31 o 
   1  -1   3      731.49      598.30      4.34 o 
   2  -1   3       32.40       27.50      0.27 o 
   3  -1   3        1.93        1.13      0.09 o 
  -2   0   3      111.45       96.28      0.26 o 
  -1   0   3      542.44      433.73      2.94 o 
   0   0   3     1531.61     1234.66      5.81 o 
   1   0   3      467.73      381.48      3.55 o 
   2   0   3       17.32       11.79      0.18 o 
   3   0   3       25.07       22.94      0.27 o 
  -2   1   3        0.04        0.70      0.05 o 
  -1   1   3        3.87        4.20      0.10 o 
   0   1   3      175.68      164.72      0.60 o 
   1   1   3       70.11       63.03      0.41 o 
   2   1   3        8.18        8.13      0.17 o 
   3   1   3       72.93       70.31      0.49 o 
  -1   2   3      137.76      117.22      0.55 o 
   0   2   3      381.79      385.30      1.06 o 
   1   2   3      173.32      148.10      0.71 o 
   2   2   3       44.96       46.31      0.42 o 
  -1   3   3       29.41       26.41      0.31 o 
   0   3   3      789.33      819.12      7.16 o 
   1   3   3      124.55      115.53      0.71 o 
   2   3   3       11.53       11.46      0.25 o 
   2  -7   4        5.79        6.31      0.23 o 
   3  -7   4       18.06       16.90      0.35 o 
   2  -6   4       56.00       57.76      0.58 o 
   3  -6   4        1.16        1.95      0.15 o 
   4  -6   4       88.04       87.15      0.73 o 
   2  -5   4      576.98      579.73      1.65 o 
   3  -5   4       24.90       25.40      0.37 o 
   4  -5   4        8.71        8.88      0.25 o 
  -1  -4   4        2.14        3.13      0.13 o 
   1  -4   4       26.08       25.91      0.32 o 
   2  -4   4      139.63      148.97      0.77 o 
   3  -4   4       27.04       24.36      0.34 o 
   4  -4   4       25.86       27.38      0.38 o 
  -1  -3   4       87.95       99.44      0.49 o 
   0  -3   4     2222.93     1873.28      8.95 o 
   1  -3   4        7.98        6.59      0.15 o 
   2  -3   4       38.46       33.50      0.35 o 
   3  -3   4        3.74        3.10      0.14 o 
   4  -3   4       11.39       10.13      0.23 o 
  -1  -2   4       49.50       52.02      0.32 o 
   0  -2   4       74.64       84.68      0.44 o 
   1  -2   4       11.67       15.59      0.21 o 
   2  -2   4        0.02       -0.02      0.08 o 
   3  -2   4      154.64      145.89      0.73 o 
  -2  -1   4      187.83      182.28      0.44 o 
  -1  -1   4      103.22      109.57      0.44 o 
   0  -1   4      636.61      587.46      4.59 o 
   1  -1   4       37.25       30.47      0.29 o 
   2  -1   4        3.76        3.29      0.12 o 
   3  -1   4      231.12      199.81      0.83 o 
  -2   0   4       12.27       10.43      0.13 o 
  -1   0   4      584.62      439.66      3.60 o 
   0   0   4      308.75      281.77      0.80 o 
   1   0   4        6.98        4.56      0.12 o 
   2   0   4        4.37        3.90      0.13 o 
   3   0   4        1.83        2.24      0.12 o 
  -2   1   4      175.42      170.38      0.58 o 
  -1   1   4       58.91       58.52      0.38 o 
   0   1   4       25.33       18.30      0.23 o 
   1   1   4        0.18        0.10      0.08 o 
   2   1   4        5.41        5.63      0.17 o 
   3   1   4       48.56       47.18      0.45 o 
  -2   2   4      159.43      147.96      0.65 o 
  -1   2   4      274.05      235.03      0.86 o 
   0   2   4       57.90       53.42      0.44 o 
   1   2   4        4.48        4.74      0.16 o 
   2   2   4        1.99        1.43      0.12 o 
  -1   3   4       37.29       34.34      0.39 o 
   0   3   4       29.04       33.61      0.40 o 
   1   3   4      140.59      124.84      0.80 o 
   2   3   4       37.81       34.25      0.44 o 
   0  -7   5       23.72       24.27      0.40 o 
   1  -7   5        0.01       -0.01      0.12 o 
   2  -7   5       12.31       13.58      0.32 o 
   3  -7   5        3.35        2.70      0.19 o 
   0  -6   5      103.95      113.51      0.78 o 
   1  -6   5       62.76       72.39      0.64 o 
   2  -6   5        1.67        1.32      0.13 o 
   3  -6   5        0.14        0.01      0.12 o 
   4  -6   5        0.86        0.33      0.12 o 
  -1  -5   5       38.43       49.05      0.46 o 
   0  -5   5       73.03       74.64      0.58 o 
   2  -5   5      103.50      100.84      0.72 o 
   3  -5   5       60.92       58.61      0.57 o 
   4  -5   5       37.92       34.50      0.46 o 
  -1  -4   5       77.21       95.60      0.57 o 
   0  -4   5     1952.54     1896.84     10.61 o 
   1  -4   5      187.06      192.52      0.88 o 
   2  -4   5       42.16       44.23      0.45 o 
   3  -4   5        0.05        0.01      0.10 o 
   4  -4   5        1.27        1.38      0.14 o 
  -1  -3   5        5.71        7.49      0.16 o 
   0  -3   5       51.89       57.09      0.43 o 
   1  -3   5        7.49        7.61      0.18 o 
   2  -3   5      161.92      143.77      0.76 o 
   3  -3   5       45.83       43.91      0.46 o 
   4  -3   5       51.51       44.96      0.48 o 
  -1  -2   5       39.64       37.70      0.31 o 
   0  -2   5       89.79       90.34      0.51 o 
   1  -2   5       71.98       71.73      0.49 o 
   2  -2   5      268.73      230.29      0.95 o 
   3  -2   5      246.07      225.52      1.00 o 
  -2  -1   5       27.10       30.29      0.23 o 
  -1  -1   5       30.53       37.21      0.31 o 
   0  -1   5        0.01        0.06      0.06 o 
   1  -1   5       17.82       12.25      0.22 o 
   2  -1   5       19.94       16.78      0.27 o 
   3  -1   5      349.50      301.33      1.11 o 
  -2   0   5       35.70       32.22      0.26 o 
  -1   0   5       91.81       79.70      0.45 o 
   0   0   5      214.26      192.24      0.75 o 
   1   0   5     2061.37     1436.90      8.80 o 
   2   0   5       24.63       22.55      0.31 o 
   3   0   5        7.31        6.60      0.21 o 
  -2   1   5      101.87       98.32      0.52 o 
  -1   1   5      341.48      312.52      0.98 o 
   0   1   5      160.05      151.71      0.74 o 
   1   1   5        3.42        4.93      0.18 o 
   2   1   5       26.22       19.98      0.32 o 
   3   1   5        0.30        0.54      0.11 o 
  -2   2   5        8.69        7.72      0.18 o 
  -1   2   5      204.32      195.57      0.88 o 
   0   2   5       86.39       95.07      0.65 o 
   1   2   5        4.90        6.38      0.19 o 
   2   2   5       32.25       26.77      0.39 o 
  -1   3   5        0.90        0.53      0.10 o 
   0   3   5        9.39       10.20      0.24 o 
   1   3   5       47.57       40.72      0.50 o 
   2   3   5      110.30       99.30      0.79 o 
   0  -7   6        0.33       -0.04      0.15 o 
   1  -7   6        2.90        3.17      0.18 o 
   2  -7   6        0.13        0.16      0.11 o 
   0  -6   6        1.06        1.58      0.14 o 
   1  -6   6        0.05        0.00      0.11 o 
   2  -6   6       49.03       48.50      0.56 o 
   3  -6   6        0.26        0.29      0.13 o 
  -1  -5   6       22.49       31.55      0.38 o 
   0  -5   6      142.66      151.16      0.86 o 
   1  -5   6        1.91        2.13      0.14 o 
   2  -5   6        3.80        2.54      0.15 o 
   3  -5   6        2.23        2.08      0.15 o 
   4  -5   6       14.10       14.04      0.32 o 
  -1  -4   6       36.86       41.80      0.40 o 
   0  -4   6       13.41       13.25      0.25 o 
   1  -4   6       21.98       19.65      0.31 o 
   2  -4   6        0.05        0.06      0.09 o 
   3  -4   6        3.04        3.06      0.18 o 
   4  -4   6        3.26        3.22      0.18 o 
  -1  -3   6      155.87      175.95      0.78 o 
   0  -3   6       33.46       52.65      0.45 o 
   1  -3   6       10.26        9.08      0.21 o 
   2  -3   6       51.70       48.05      0.50 o 
   3  -3   6        8.51        7.02      0.22 o 
   4  -3   6        0.43        0.52      0.13 o 
  -1  -2   6        5.97        6.58      0.16 o 
   0  -2   6       13.30       11.20      0.22 o 
   1  -2   6       20.28       21.67      0.31 o 
   2  -2   6        6.42        7.15      0.20 o 
   3  -2   6       41.33       39.91      0.46 o 
  -2  -1   6        1.46        1.65      0.09 o 
  -1  -1   6       45.57       42.81      0.36 o 
   0  -1   6      683.81      695.45      1.58 o 
   1  -1   6      713.53      594.54      1.55 o 
   2  -1   6       39.04       32.59      0.39 o 
   3  -1   6       14.53       12.84      0.27 o 
  -2   0   6       44.54       44.95      0.36 o 
  -1   0   6      265.02      238.70      0.90 o 
   0   0   6       13.62       19.30      0.28 o 
   1   0   6       15.38       21.39      0.31 o 
   2   0   6       74.52       66.06      0.58 o 
   3   0   6       24.41       21.91      0.36 o 
  -2   1   6       69.92       68.35      0.49 o 
  -1   1   6     1012.60      928.44      7.57 o 
   0   1   6       18.56       19.52      0.30 o 
   1   1   6      107.93       93.97      0.68 o 
   2   1   6        5.10        2.88      0.16 o 
   3   1   6        0.31        0.08      0.12 o 
  -2   2   6       34.30       29.89      0.36 o 
  -1   2   6      137.00      111.54      0.73 o 
   0   2   6        2.81        3.90      0.16 o 
   1   2   6        6.39        5.76      0.20 o 
   2   2   6        6.17        4.75      0.20 o 
  -1   3   6        6.58        5.56      0.21 o 
   0   3   6       26.45       25.93      0.40 o 
   1   3   6       16.11       15.51      0.35 o 
   2   3   6       84.96       77.58      0.74 o 
   0  -6   7        1.97        2.65      0.16 o 
   1  -6   7       11.07       10.05      0.28 o 
   2  -6   7       10.17        9.81      0.27 o 
   3  -6   7        5.10        3.94      0.21 o 
   0  -5   7       30.32       28.27      0.40 o 
   1  -5   7        0.04       -0.11      0.11 o 
   2  -5   7        4.91        4.02      0.18 o 
   3  -5   7        6.45        6.11      0.23 o 
   0  -4   7       59.46       58.95      0.53 o 
   1  -4   7       13.56       13.36      0.27 o 
   2  -4   7       39.50       35.71      0.47 o 
   3  -4   7        8.62        7.36      0.24 o 
   4  -4   7        1.49        0.78      0.15 o 
  -1  -3   7       10.25       11.68      0.23 o 
   0  -3   7       40.65       38.29      0.42 o 
   1  -3   7       18.25       16.87      0.30 o 
   2  -3   7       37.34       31.11      0.42 o 
   3  -3   7        1.02        0.88      0.12 o 
   4  -3   7        0.24       -0.06      0.13 o 
  -1  -2   7        0.92        0.81      0.09 o 
   0  -2   7        3.77        3.01      0.14 o 
   1  -2   7        2.89        1.20      0.11 o 
   2  -2   7        4.29        3.45      0.17 o 
   3  -2   7        3.34        2.49      0.15 o 
  -1  -1   7       32.73       23.26      0.30 o 
   0  -1   7      103.80       80.60      0.58 o 
   1  -1   7        1.61        1.36      0.11 o 
   2  -1   7       40.01       32.10      0.42 o 
   3  -1   7        9.78        9.73      0.27 o 
  -2   0   7       31.23       35.44      0.36 o 
  -1   0   7      145.32      141.79      0.77 o 
   0   0   7      221.40      225.30      1.02 o 
   1   0   7        7.28       10.71      0.26 o 
   2   0   7        2.82        3.19      0.16 o 
   3   0   7        4.34        4.46      0.20 o 
  -2   1   7        0.09        0.27      0.09 o 
  -1   1   7       42.27       42.84      0.46 o 
   0   1   7       35.59       39.67      0.46 o 
   1   1   7       25.80       21.76      0.36 o 
   2   1   7       67.44       53.15      0.59 o 
   3   1   7      155.55      139.26      0.94 o 
  -2   2   7       50.37       47.48      0.49 o 
  -1   2   7       27.14       26.02      0.39 o 
   0   2   7      152.73      140.36      0.92 o 
   1   2   7       99.23       82.63      0.74 o 
   2   2   7       86.75       76.73      0.73 o 
  -2   3   7        3.20        1.97      0.14 o 
  -1   3   7        8.42        6.52      0.23 o 
   0   3   7        4.47        4.55      0.20 o 
   1   3   7        0.08        0.39      0.18 o 
   0  -6   8        7.08        5.79      0.21 o 
   1  -6   8       47.42       47.01      0.56 o 
   2  -6   8        0.46        0.41      0.15 o 
   0  -5   8       12.11       11.37      0.27 o 
   1  -5   8       27.15       27.05      0.43 o 
   2  -5   8       20.06       19.37      0.38 o 
   3  -5   8        4.33        3.64      0.21 o 
  -1  -4   8        3.74        4.45      0.17 o 
   0  -4   8      105.10      106.22      0.76 o 
   1  -4   8       14.24       14.37      0.31 o 
   2  -4   8        2.71        2.28      0.16 o 
   3  -4   8       41.72       37.14      0.51 o 
  -1  -3   8        2.82        2.75      0.14 o 
   0  -3   8       67.14       71.81      0.61 o 
   1  -3   8       14.78       13.64      0.29 o 
   2  -3   8        2.79        1.97      0.16 o 
   3  -3   8        3.58        2.39      0.16 o 
  -1  -2   8       18.54       18.03      0.29 o 
   0  -2   8       52.94       54.52      0.53 o 
   1  -2   8        8.97        5.43      0.19 o 
   2  -2   8        2.30        1.86      0.15 o 
   3  -2   8       21.30       15.60      0.33 o 
  -1  -1   8        3.67        3.17      0.15 o 
   0  -1   8        3.85        4.55      0.17 o 
   1  -1   8        0.01        0.13      0.10 o 
   2  -1   8        9.36        7.05      0.23 o 
   3  -1   8        0.02        0.36      0.12 o 
  -2   0   8       19.01       18.79      0.29 o 
  -1   0   8        4.08        2.91      0.15 o 
   0   0   8        7.84        8.95      0.24 o 
   1   0   8        8.84        6.98      0.22 o 
   2   0   8        0.77        0.57      0.13 o 
  -2   1   8       23.48       25.03      0.36 o 
  -1   1   8        0.07        0.26      0.10 o 
   0   1   8        0.47        1.59      0.14 o 
   1   1   8        8.47        7.00      0.25 o 
   2   1   8       15.82       12.23      0.33 o 
  -2   2   8        1.58        1.43      0.14 o 
  -1   2   8       28.25       23.48      0.39 o 
   0   2   8        2.89        2.47      0.17 o 
   1   2   8       65.63       56.68      0.64 o 
  -2   3   8       14.69       13.56      0.31 o 
  -1   3   8       94.86       91.74      0.82 o 
   0   3   8      142.97      150.27      1.07 o 
   0  -5   9        2.97        2.08      0.18 o 
   1  -5   9       32.66       28.72      0.47 o 
   0  -4   9       15.33       16.58      0.34 o 
   1  -4   9       30.16       26.31      0.44 o 
   2  -4   9       14.89       14.05      0.34 o 
  -1  -3   9       18.96       18.17      0.31 o 
   0  -3   9       29.66       28.41      0.42 o 
   1  -3   9      229.04      186.17      1.08 o 
   2  -3   9        1.65        1.21      0.14 o 
  -1  -2   9       74.12       67.62      0.58 o 
   0  -2   9       10.01        8.86      0.24 o 
   1  -2   9        6.00        4.17      0.19 o 
   2  -2   9        2.96        2.53      0.17 o 
  -1  -1   9        4.96        4.58      0.19 o 
   0  -1   9       10.34        9.55      0.26 o 
   1  -1   9       58.14       43.40      0.54 o 
   2  -1   9       25.37       21.06      0.40 o 
  -1   0   9       27.63       20.17      0.35 o 
   0   0   9       88.55       81.79      0.72 o 
   1   0   9        3.10        2.08      0.17 o 
  -2   1   9        6.64        7.11      0.22 o 
  -1   1   9        0.74        0.99      0.14 o 
   0   1   9       23.06       20.48      0.39 o 
   1   1   9        5.51        4.12      0.22 o 
  -2   2   9       11.28       10.08      0.27 o 
  -1   2   9        0.42        0.23      0.12 o 
   0   2   9        3.10        2.48      0.19 o 
   0  -4  10       41.02       42.04      0.53 o 
   0  -3  10        0.00        0.42      0.14 o 
   1  -3  10       20.89       16.94      0.37 o 
  -1  -2  10      237.43      212.82      1.11 o 
   0  -2  10       91.40       84.59      0.72 o 
   1  -2  10       11.13        7.63      0.25 o 
   0  -1  10        6.27        4.74      0.21 o 
   1  -1  10        7.28        4.50      0.22 o 
  -1   0  10        1.58        0.91      0.16 o 
   0   0  10       17.36       16.30      0.36 o 
  -1   1  10        0.18        0.62      0.15 o 
   1   0 -10        1.32        1.48      0.15 o 
   2   0 -10        0.85        0.78      0.13 o 
  -1   1 -10        6.06        5.13      0.21 o 
   1   1 -10        0.12        0.18      0.11 o 
   2   1 -10        0.00       -0.03      0.13 o 
  -1   2 -10        9.26        8.49      0.26 o 
   1   2 -10      197.56      200.07      1.13 o 
   2   2 -10        0.38        0.77      0.17 o 
   1   3 -10      207.45      239.10      1.27 o 
   1  -2  -9        0.35        0.09      0.12 o 
   2  -2  -9        9.38       10.00      0.29 o 
  -1  -1  -9        4.58        5.09      0.21 o 
   1  -1  -9        0.62        1.54      0.14 o 
   2  -1  -9        5.53        7.22      0.25 o 
   3  -1  -9        2.28        2.24      0.18 o 
  -1   0  -9        2.58        2.43      0.16 o 
   1   0  -9       22.99       21.16      0.37 o 
   2   0  -9       11.61       11.23      0.28 o 
   3   0  -9        0.07        0.44      0.11 o 
  -1   1  -9       48.38       49.81      0.54 o 
   1   1  -9        4.13        4.53      0.18 o 
   2   1  -9        1.17        0.75      0.13 o 
   3   1  -9        3.08        3.44      0.20 o 
  -1   2  -9        4.99        5.27      0.20 o 
   1   2  -9       61.67       71.29      0.67 o 
   2   2  -9       32.69       36.64      0.50 o 
   3   2  -9        6.32        7.29      0.26 o 
  -1   3  -9      190.58      210.66      1.02 o 
   1   3  -9       15.78       17.81      0.36 o 
   2   3  -9       18.40       20.21      0.39 o 
   1   4  -9        5.09        5.02      0.23 o 
   2   4  -9        0.43        0.59      0.13 o 
   1   5  -9        8.42       10.77      0.30 o 
   1  -3  -8       78.93       88.52      0.79 o 
   2  -3  -8       12.22       14.01      0.33 o 
   3  -3  -8        3.03        3.47      0.21 o 
  -1  -2  -8       54.61       68.89      0.71 o 
   1  -2  -8       23.51       25.44      0.42 o 
   2  -2  -8        1.31        1.35      0.13 o 
   3  -2  -8        9.18       11.47      0.28 o 
  -2  -1  -8       13.17       14.91      0.33 o 
  -1  -1  -8        7.05        7.99      0.24 o 
   1  -1  -8        0.06        0.29      0.10 o 
   2  -1  -8       19.54       23.50      0.38 o 
   3  -1  -8       18.53       20.17      0.35 o 
  -2   0  -8        0.64        0.53      0.11 o 
  -1   0  -8        7.36        8.36      0.23 o 
   1   0  -8        3.39        2.81      0.14 o 
   2   0  -8       15.82       15.98      0.30 o 
   3   0  -8        0.39        0.34      0.12 o 
   4   0  -8        0.02       -0.03      0.13 o 
  -2   1  -8        7.79       10.32      0.24 o 
  -1   1  -8        0.00       -0.03      0.08 o 
   1   1  -8        3.06        3.41      0.16 o 
   2   1  -8        0.03       -0.10      0.10 o 
   3   1  -8       11.83       13.66      0.30 o 
   4   1  -8        0.24        0.25      0.13 o 
  -1   2  -8        7.46        6.06      0.18 o 
   1   2  -8       15.43       18.03      0.33 o 
   2   2  -8        1.48        2.03      0.14 o 
   3   2  -8        8.05        8.77      0.26 o 
  -1   3  -8       12.30       16.54      0.28 o 
   1   3  -8        2.34        2.78      0.15 o 
   2   3  -8        1.33        1.21      0.14 o 
  -1   4  -8       11.85       16.05      0.29 o 
   1   4  -8        3.12        3.88      0.19 o 
   2   4  -8        2.90        2.76      0.18 o 
   1   5  -8       30.76       29.88      0.46 o 
   2  -4  -7        0.33        0.41      0.14 o 
   1  -3  -7        7.01        6.48      0.23 o 
   2  -3  -7        2.66        1.87      0.15 o 
   3  -3  -7       58.56       68.90      0.63 o 
  -1  -2  -7       82.57       91.36      0.77 o 
   1  -2  -7       22.58       27.43      0.40 o 
   2  -2  -7       41.91       45.10      0.50 o 
   3  -2  -7       29.51       37.92      0.46 o 
  -2  -1  -7       56.12       64.19      0.62 o 
  -1  -1  -7       21.47       25.83      0.39 o 
   1  -1  -7       35.17       44.49      0.48 o 
   2  -1  -7        0.08        0.27      0.09 o 
   3  -1  -7       69.27       75.08      0.60 o 
  -2   0  -7        2.34        3.88      0.16 o 
   1   0  -7      120.92      136.67      0.77 o 
   2   0  -7       25.98       31.19      0.39 o 
   3   0  -7       11.69       11.78      0.26 o 
   4   0  -7        4.61        6.34      0.21 o 
  -2   1  -7       33.30       45.35      0.44 o 
  -1   1  -7        1.34        1.57      0.12 o 
   1   1  -7       27.23       25.52      0.35 o 
   2   1  -7        0.00       -0.09      0.09 o 
   3   1  -7       15.80       16.83      0.31 o 
   4   1  -7        7.90        8.11      0.24 o 
  -2   2  -7        3.57        3.52      0.13 o 
  -1   2  -7        2.40        1.97      0.11 o 
   1   2  -7        0.76        0.78      0.10 o 
   2   2  -7       14.08       13.20      0.28 o 
   3   2  -7       13.78       14.95      0.31 o 
   4   2  -7        0.49        0.37      0.15 o 
  -1   3  -7       15.18       18.42      0.28 o 
   1   3  -7        8.53        9.66      0.23 o 
   2   3  -7        8.74        8.55      0.24 o 
   3   3  -7        7.26        6.88      0.22 o 
  -1   4  -7       11.29       15.58      0.27 o 
   1   4  -7        0.01        0.13      0.09 o 
   2   4  -7       45.43       46.54      0.54 o 
   3   4  -7        1.42        0.97      0.16 o 
  -1   5  -7        0.03        0.18      0.09 o 
   1   5  -7        0.48        0.79      0.13 o 
   2   5  -7        0.00       -0.02      0.12 o 
   1   6  -7        0.04       -0.08      0.12 o 
   1  -4  -6        0.02        0.13      0.12 o 
   2  -4  -6       11.94       11.79      0.28 o 
   1  -3  -6        5.48        5.68      0.20 o 
   2  -3  -6        0.54        0.30      0.09 o 
   3  -3  -6       13.59       17.96      0.31 o 
  -1  -2  -6        5.32        6.15      0.21 o 
   1  -2  -6      114.00      114.01      0.73 o 
   2  -2  -6       28.54       28.86      0.37 o 
   3  -2  -6      336.42      384.02      1.31 o 
  -2  -1  -6        4.24        4.42      0.18 o 
  -1  -1  -6       89.81      107.71      0.72 o 
   1  -1  -6      842.59      875.18      7.37 o 
   2  -1  -6       58.18       58.37      0.48 o 
   3  -1  -6        0.12        0.29      0.10 o 
  -2   0  -6       62.01       78.65      0.58 o 
   1   0  -6      220.53      242.33      0.96 o 
   2   0  -6       37.06       39.47      0.40 o 
   3   0  -6        2.59        3.43      0.15 o 
   4   0  -6       15.62       20.27      0.32 o 
  -2   1  -6       32.49       42.80      0.39 o 
  -1   1  -6      593.74      708.54      6.23 o 
   1   1  -6       37.92       42.50      0.41 o 
   2   1  -6        1.21        3.03      0.15 o 
   3   1  -6       20.10       19.50      0.31 o 
   4   1  -6        1.11        1.34      0.14 o 
  -2   2  -6        5.34        8.32      0.17 o 
  -1   2  -6       16.88       22.89      0.28 o 
   1   2  -6        4.96        6.12      0.17 o 
   2   2  -6      133.37      140.68      0.79 o 
   3   2  -6        6.47        6.66      0.21 o 
   4   2  -6       72.68       76.41      0.67 o 
  -1   3  -6        8.54       10.03      0.20 o 
   1   3  -6      129.70      138.25      0.79 o 
   2   3  -6       96.83       97.42      0.71 o 
   3   3  -6        0.77        1.48      0.14 o 
   4   3  -6        2.74        2.72      0.19 o 
  -1   4  -6       18.29       20.34      0.29 o 
   1   4  -6       30.67       32.15      0.42 o 
   2   4  -6       10.87       10.14      0.26 o 
   3   4  -6       11.86       11.25      0.29 o 
  -1   5  -6        1.59        2.16      0.12 o 
   1   5  -6       18.72       22.80      0.39 o 
   2   5  -6        2.20        2.55      0.18 o 
   1   6  -6        7.28        8.64      0.27 o 
   2  -4  -5        1.32        1.12      0.12 o 
   1  -3  -5        0.75        0.66      0.11 o 
   2  -3  -5       20.17       25.02      0.34 o 
   3  -3  -5        0.18        0.10      0.09 o 
  -1  -2  -5        4.08        6.75      0.21 o 
   1  -2  -5      170.02      192.66      0.85 o 
   2  -2  -5        7.23        7.22      0.18 o 
   3  -2  -5        0.50        0.54      0.09 o 
  -2  -1  -5       21.82       25.40      0.35 o 
  -1  -1  -5        2.84        5.91      0.17 o 
   1  -1  -5      284.15      301.58      0.97 o 
   2  -1  -5       84.77       90.59      0.54 o 
   3  -1  -5        2.51        1.80      0.12 o 
  -2   0  -5       20.50       27.28      0.31 o 
  -1   0  -5     1715.28     1682.77      9.22 o 
   1   0  -5       76.39       82.85      0.50 o 
   2   0  -5       29.71       29.14      0.31 o 
   3   0  -5       16.52       18.62      0.28 o 
   4   0  -5        9.95       11.54      0.24 o 
  -2   1  -5       16.59       20.40      0.24 o 
  -1   1  -5       14.83       16.52      0.22 o 
   1   1  -5       25.41       34.15      0.33 o 
   2   1  -5       22.55       25.39      0.30 o 
   3   1  -5        1.56        2.02      0.12 o 
   4   1  -5      205.93      238.46      1.06 o 
  -2   2  -5      223.61      255.89      0.74 o 
  -1   2  -5       59.90       75.19      0.45 o 
   1   2  -5       32.99       30.72      0.33 o 
   2   2  -5      295.08      313.83      1.11 o 
   3   2  -5        1.24        1.42      0.12 o 
   4   2  -5        7.34        8.51      0.25 o 
  -2   3  -5      134.74      153.74      0.54 o 
  -1   3  -5        6.24        8.00      0.16 o 
   1   3  -5        4.75        5.82      0.18 o 
   2   3  -5      354.37      379.18      1.32 o 
   3   3  -5       13.53       16.70      0.32 o 
   4   3  -5        9.25       11.06      0.29 o 
  -1   4  -5      155.65      179.00      0.76 o 
   1   4  -5       64.25       71.11      0.59 o 
   2   4  -5       48.29       50.28      0.54 o 
   3   4  -5       16.65       15.49      0.33 o 
  -1   5  -5        0.40        0.42      0.09 o 
   1   5  -5       31.98       36.16      0.47 o 
   2   5  -5       14.40       15.91      0.33 o 
   3   5  -5       31.52       31.96      0.48 o 
  -1   6  -5       52.22       70.37      0.57 o 
   1   6  -5       17.47       18.51      0.36 o 
   2   6  -5        4.43        4.87      0.24 o 
   1  -4  -4      143.61      162.47      0.91 o 
   2  -4  -4       59.22       67.11      0.54 o 
   1  -3  -4       31.03       35.08      0.38 o 
   2  -3  -4       57.30       59.60      0.46 o 
   3  -3  -4        0.12        0.27      0.08 o 
  -1  -2  -4        3.73        7.12      0.20 o 
   1  -2  -4      228.04      238.36      0.85 o 
   2  -2  -4      132.66      137.76      0.63 o 
   3  -2  -4       14.78       15.86      0.21 o 
  -2  -1  -4        4.50        6.67      0.18 o 
  -1  -1  -4        0.15        0.18      0.07 o 
   1  -1  -4       49.02       53.91      0.36 o 
   2  -1  -4      145.96      153.45      0.62 o 
   3  -1  -4      113.05      111.97      0.56 o 
  -2   0  -4        3.63        4.11      0.13 o 
  -1   0  -4        5.81        5.24      0.12 o 
   1   0  -4      486.47      440.15      4.02 o 
   2   0  -4       10.21        8.77      0.16 o 
   3   0  -4        1.27        1.31      0.09 o 
   4   0  -4       30.24       36.20      0.37 o 
  -2   1  -4        3.13        3.98      0.10 o 
  -1   1  -4       31.00       31.21      0.25 o 
   1   1  -4       85.89       93.55      0.47 o 
   2   1  -4      156.29      153.34      0.67 o 
   3   1  -4        1.30        1.30      0.10 o 
   4   1  -4       27.57       33.13      0.39 o 
  -2   2  -4        0.02       -0.01      0.04 o 
  -1   2  -4        9.71       16.17      0.19 o 
   1   2  -4       41.19       42.39      0.35 o 
   2   2  -4      380.65      416.37      1.20 o 
   3   2  -4      106.19      104.03      0.68 o 
   4   2  -4       20.39       23.32      0.37 o 
  -2   3  -4       32.00       35.22      0.23 o 
  -1   3  -4        6.64       12.39      0.17 o 
   1   3  -4       73.18       77.46      0.54 o 
   2   3  -4       25.01       23.96      0.34 o 
   3   3  -4        1.28        1.34      0.13 o 
   4   3  -4        5.04        4.56      0.21 o 
  -1   4  -4       21.70       23.69      0.27 o 
   3   4  -4       13.42       12.72      0.30 o 
  -1   5  -4       42.24       53.66      0.45 o 
   3   5  -4        0.46        0.38      0.14 o 
  -1   6  -4        7.41        8.24      0.21 o 
   1  -4  -3      103.50      133.34      0.76 o 
   2  -4  -3       47.09       52.38      0.45 o 
   1  -3  -3       24.47       27.03      0.30 o 
   2  -3  -3      101.91      120.65      0.58 o 
   3  -3  -3        1.48        0.83      0.08 o 
  -1  -2  -3      144.22      168.29      0.80 o 
   1  -2  -3      114.63      121.10      0.53 o 
   2  -2  -3        6.67        6.89      0.13 o 
   3  -2  -3       34.20       35.61      0.27 o 
  -1  -1  -3       58.34       73.25      0.44 o 
   1  -1  -3        3.22        4.21      0.10 o 
   2  -1  -3        0.04        0.46      0.06 o 
   3  -1  -3       74.70       80.20      0.42 o 
  -2   0  -3       14.41       13.38      0.18 o 
  -1   0  -3      389.20      416.18      3.50 o 
   1   0  -3      451.37      413.13      3.34 o 
   2   0  -3       92.73       78.12      0.40 o 
   3   0  -3       48.20       50.67      0.36 o 
  -2   1  -3       26.96       28.51      0.20 o 
  -1   1  -3      608.67      596.76      3.58 o 
   1   1  -3       52.16       60.44      0.34 o 
   2   1  -3       48.17       40.98      0.32 o 
   3   1  -3        0.80        1.12      0.09 o 
   4   1  -3        3.50        3.66      0.15 o 
  -2   2  -3       39.58       47.93      0.20 o 
  -1   2  -3      178.34      198.09      0.53 o 
   4   2  -3        9.54        9.82      0.25 o 
  -2   3  -3       23.48       24.06      0.14 o 
  -1   3  -3       57.63       60.15      0.34 o 
   4   3  -3        7.58        8.52      0.26 o 
   1  -3  -2      175.85      182.15      0.69 o 
   2  -3  -2       87.65       93.31      0.44 o 
   1  -2  -2      357.83      370.31      3.24 o 
   2  -2  -2        0.87        0.23      0.04 o 
   3  -2  -2       54.81       60.64      0.29 o 
   1  -1  -2       41.28       35.75      0.21 o 
   2  -1  -2      362.90      345.36      2.70 o 
   3  -1  -2        3.66        3.27      0.09 o 
  -1   0  -2      726.15      739.95      3.92 o 
   1   0  -2      238.87      217.87      1.98 o 
   2   0  -2       55.77       57.55      0.30 o 
   3   0  -2      143.61      153.25      0.58 o 
  -1   1  -2      642.29      639.31      2.83 o 
   4   1  -2        4.38        4.78      0.16 o 
  -1   2  -2       94.82      113.87      0.34 o 
   4   2  -2        1.71        1.93      0.15 o 
  -2   3  -2      308.14      292.73      1.38 o 
  -2   4  -2       11.44       12.60      0.13 o 
   1  -3  -1      118.98      122.73      0.51 o 
   2  -3  -1        7.97       12.72      0.15 o 
   1  -2  -1      286.47      280.62      2.36 o 
   1  -1  -1      279.30      244.61      1.60 o 
   3  -1  -1      182.34      198.32      0.48 o 
  -1   0  -1      674.09      712.95      3.18 o 
   1   0  -1       10.84       14.94      0.11 o 
  -1   1  -1      152.66      155.90      0.72 o 
   1  -1   0       58.96       62.92      0.45 o 
   3  -1   0      278.36      299.75      1.99 o 
   2   1  -1       90.31       93.10      0.48 o 
   2   2  -1        0.22        0.46      0.07 o 
   2   3  -1        4.89        4.73      0.15 o 
   3  -1   0      334.53      333.94      1.03 o 
   3   0   0        0.43        0.23      0.07 o 
   2   1   0       65.26       79.18      0.45 o 
   3   1   0       28.48       26.31      0.33 o 
   4   1   0        1.10        1.57      0.14 o 
   2   2   0       83.59       82.80      0.50 o 
   3   2   0        5.26        4.95      0.18 o 
   1   3   0      234.61      270.37      0.75 o 
   2   3   0      369.23      397.68      1.16 o 
   3   3   0      179.91      196.39      0.99 o 
   1   4   0       17.18       24.95      0.25 o 
   2   4   0        5.72        9.51      0.21 o 
   1  -2   1      543.81      519.23      2.02 o 
   2  -2   1        1.59        1.37      0.07 o 
   3  -2   1      459.34      473.19      4.65 o 
   2  -1   1      405.97      384.22      3.43 o 
   3  -1   1       22.70       23.68      0.29 o 
   4  -1   1        8.15        7.27      0.21 o 
   3   0   1       61.59       60.88      0.48 o 
   4   0   1       68.16       66.62      0.59 o 
   2   1   1       20.25       21.38      0.24 o 
   3   1   1        4.27        4.44      0.16 o 
   4   1   1        0.50        0.65      0.12 o 
   2   2   1       77.43       79.31      0.51 o 
   3   2   1      521.65      522.84      1.57 o 
   4   2   1       25.16       23.11      0.39 o 
   2   3   1      209.59      226.47      0.93 o 
   3   3   1        2.07        2.26      0.14 o 
   1   4   1      356.31      433.04      1.12 o 
   2   4   1        0.80        1.15      0.11 o 
   3   4   1        5.63        8.19      0.24 o 
   2  -3   2      370.31      378.46      2.86 o 
   3  -3   2       10.95       11.77      0.19 o 
   2  -2   2      528.79      501.25      3.80 o 
   3  -2   2       25.41       22.95      0.28 o 
   4  -2   2       21.11       22.17      0.33 o 
   3  -1   2        0.02        0.04      0.07 o 
   4  -1   2        0.00        0.26      0.09 o 
   5  -1   2        5.10        5.00      0.21 o 
   3   0   2        3.33        2.86      0.13 o 
   4   0   2       12.53       12.49      0.28 o 
   5   0   2       11.73       11.98      0.31 o 
   3   1   2       15.06       17.09      0.29 o 
   4   1   2       49.18       43.37      0.52 o 
   2   2   2      209.06      204.02      0.85 o 
   3   2   2        8.34        8.86      0.24 o 
   4   2   2        6.76        6.56      0.24 o 
   2   3   2       17.78       20.86      0.31 o 
   3   3   2       10.78       14.00      0.30 o 
   4   3   2        1.66        1.82      0.17 o 
   1   4   2      260.49      309.11      1.03 o 
   2   4   2        2.51        3.42      0.16 o 
   3   4   2        4.75        4.79      0.21 o 
   2  -3   3       28.21       27.94      0.22 o 
   3  -3   3       17.88       17.98      0.24 o 
   4  -3   3       11.44       12.84      0.25 o 
   3  -2   3      240.01      233.59      0.90 o 
   4  -2   3        0.00       -0.02      0.09 o 
   5  -2   3        2.38        2.31      0.17 o 
   3  -1   3        1.93        1.24      0.11 o 
   4  -1   3        0.69        0.36      0.11 o 
   5  -1   3        5.02        3.66      0.19 o 
   3   0   3       25.07       23.96      0.33 o 
   4   0   3        1.82        2.13      0.14 o 
   5   0   3        8.72        7.85      0.27 o 
   3   1   3       72.93       66.43      0.58 o 
   4   1   3        0.00        0.21      0.11 o 
   3   2   3      156.13      141.27      0.88 o 
   4   2   3        1.27        0.96      0.15 o 
   2   3   3       11.53       11.53      0.25 o 
   3   3   3        8.64        8.90      0.26 o 
   2   4   3        3.67        4.45      0.19 o 
   3  -3   4        3.74        3.83      0.13 o 
   4  -3   4       11.39       11.03      0.25 o 
   5  -3   4        0.21        0.20      0.15 o 
   3  -2   4      154.64      163.31      0.79 o 
   4  -2   4        0.34        0.13      0.11 o 
   5  -2   4       80.59       78.79      0.72 o 
   3  -1   4      231.12      223.42      0.97 o 
   4  -1   4        2.74        3.24      0.17 o 
   5  -1   4        6.77        7.31      0.25 o 
   3   0   4        1.83        2.27      0.14 o 
   4   0   4       23.24       21.02      0.38 o 
   3   1   4       48.56       45.07      0.50 o 
   4   1   4        1.53        1.20      0.16 o 
   3   2   4       36.92       33.46      0.46 o 
   3   3   4       10.37        9.81      0.28 o 
   3  -3   5       45.83       51.22      0.45 o 
   4  -3   5       51.51       50.10      0.52 o 
   4  -2   5        0.32        0.05      0.10 o 
   4  -1   5        3.22        3.38      0.19 o 
   4   0   5        0.10        0.18      0.13 o 
   4   1   5        1.41        2.03      0.17 o 
   3   2   5        5.03        5.02      0.22 o 
   2   4   5        1.99        2.32      0.17 o 
   3  -3   6        8.51        8.91      0.21 o 
   4  -3   6        0.43        0.50      0.12 o 
   4  -2   6       20.51       20.66      0.37 o 
   4  -1   6       13.54       13.44      0.32 o 
   4   0   6       27.00       26.86      0.46 o 
   3   2   6        4.69        4.78      0.22 o 
   4  -2   7        2.67        2.78      0.17 o 
   4  -2  -8        1.04        1.14      0.16 o 
   4  -1  -8        1.32        1.24      0.16 o 
   3  -4  -7        3.16        2.92      0.18 o 
   4  -3  -7        0.19        0.44      0.14 o 
   4  -2  -7        4.25        4.06      0.20 o 
   4  -1  -7        6.70        6.52      0.23 o 
   3  -5  -6        0.35        0.45      0.16 o 
   3  -4  -6        4.14        4.02      0.20 o 
   4  -4  -6        9.45        7.79      0.27 o 
   4  -3  -6        1.18        1.08      0.15 o 
   4  -2  -6        3.07        3.90      0.19 o 
   5  -2  -6        0.14        0.29      0.15 o 
   4  -1  -6        7.85        7.32      0.22 o 
   3   0  -6        2.59        3.35      0.14 o 
   4   0  -6       15.62       19.28      0.32 o 
   3   1  -6       20.10       20.48      0.28 o 
   2  -5  -5       21.78       19.35      0.35 o 
   3  -5  -5        1.26        1.34      0.15 o 
   4  -5  -5        9.21       10.12      0.30 o 
   3  -4  -5        7.07        7.11      0.23 o 
   4  -4  -5        1.33        1.21      0.15 o 
   4  -3  -5       16.32       15.39      0.33 o 
   5  -3  -5        0.41        0.34      0.11 o 
   4  -2  -5        0.55        0.36      0.12 o 
   5  -2  -5        0.61        0.99      0.15 o 
   3  -1  -5        2.51        1.80      0.12 o 
   4  -1  -5        0.47        0.32      0.11 o 
   3   0  -5       16.52       15.98      0.25 o 
   4   0  -5        9.95       10.73      0.24 o 
   3   1  -5        1.56        1.99      0.10 o 
   2   2  -5      295.08      316.89      0.79 o 
   3  -6  -4        5.12        5.10      0.22 o 
   2  -5  -4       10.43       10.44      0.25 o 
   3  -5  -4       32.74       30.63      0.44 o 
   4  -5  -4        9.96       10.01      0.29 o 
   3  -4  -4       42.46       36.85      0.46 o 
   4  -4  -4        1.79        2.23      0.16 o 
   5  -4  -4        2.39        2.85      0.20 o 
   3  -3  -4        0.12        0.01      0.09 o 
   4  -3  -4        0.13        0.17      0.11 o 
   5  -3  -4        0.81        1.24      0.16 o 
   3  -2  -4       14.78       12.74      0.25 o 
   4  -2  -4        6.78        5.75      0.20 o 
   3  -1  -4      113.05      100.62      0.62 o 
   4  -1  -4        3.57        3.58      0.16 o 
   3   0  -4        1.27        1.58      0.10 o 
   4   0  -4       30.24       34.49      0.40 o 
   3   1  -4        1.30        1.39      0.08 o 
   2   2  -4      380.65      418.57      0.79 o 
   3  -6  -3       12.59       13.49      0.31 o 
   4  -6  -3       19.71       17.55      0.37 o 
   2  -5  -3       40.81       41.71      0.45 o 
   3  -5  -3       28.10       29.88      0.42 o 
   4  -5  -3        0.07        0.22      0.12 o 
   3  -4  -3       40.01       36.08      0.43 o 
   4  -4  -3       49.81       44.31      0.52 o 
   3  -3  -3        1.48        0.63      0.09 o 
   4  -3  -3        9.28        7.20      0.22 o 
   3  -2  -3       34.20       28.61      0.33 o 
   4  -2  -3       31.29       30.38      0.40 o 
   3  -1  -3       74.70       66.32      0.48 o 
   4  -1  -3       20.87       21.08      0.32 o 
   3   0  -3       48.20       47.25      0.38 o 
   2   1  -3       48.17       39.54      0.26 o 
   3  -6  -2       64.35       73.97      0.66 o 
   4  -6  -2       21.09       23.00      0.42 o 
   1  -5  -2        2.64        3.44      0.13 o 
   2  -5  -2      110.07      109.45      0.69 o 
   3  -5  -2       82.69       82.28      0.66 o 
   4  -5  -2        5.45        4.43      0.20 o 
   2  -4  -2       41.63       40.19      0.39 o 
   3  -4  -2       17.18       16.30      0.29 o 
   4  -4  -2       11.14       10.07      0.26 o 
   2  -3  -2       87.65       73.54      0.47 o 
   3  -3  -2        1.00        0.78      0.09 o 
   4  -3  -2      316.79      309.95      1.27 o 
   3  -2  -2       54.81       51.24      0.43 o 
   4  -2  -2      112.00      111.78      0.74 o 
   3  -1  -2        3.66        2.84      0.12 o 
   2   0  -2       55.77       53.86      0.32 o 
   3   0  -2      143.61      151.26      0.66 o 
   2   1  -2      144.29      147.20      0.46 o 
   3  -6  -1       30.69       37.81      0.47 o 
   1  -5  -1      215.54      263.83      0.89 o 
   2  -5  -1      186.45      202.61      0.89 o 
   3  -5  -1      104.88      110.32      0.74 o 
   1  -4  -1        4.34        4.85      0.13 o 
   2  -4  -1       24.68       22.66      0.28 o 
   3  -4  -1        5.36        5.01      0.17 o 
   2  -3  -1        7.97       10.26      0.18 o 
   3  -3  -1        0.70        0.64      0.09 o 
   3  -2  -1        5.88        5.78      0.16 o 
   3  -1  -1      182.34      188.91      0.76 o 
   2   0  -1      820.74      700.45      4.35 o 
   2  -5   0        3.79        3.78      0.14 o 
   1  -4   0      479.00      521.11      4.35 o 
   2  -4   0        6.65        6.47      0.15 o 
   3  -4   0       44.53       43.03      0.43 o 
   2  -3   0      350.39      334.95      0.93 o 
   3  -3   0      400.26      367.22      1.17 o 
   1  -2   0     1268.39      934.42      4.48 o 
  -2   2  -1        1.59        1.24      0.02 o 
  -1   1   0       70.86       77.29      0.16 o 
  -3   2   0        4.87        5.31      0.10 o 
  -1   1   1      335.66      331.85      2.05 o 
   1  -3   2      358.35      352.26      1.82 o 
  -4   1   2      112.93      132.22      0.67 o 
  -3   1   2        4.40        4.05      0.12 o 
  -4   2   2      134.60      170.13      0.72 o 
  -3   2   2       65.87       75.34      0.42 o 
   1  -4   3      180.38      208.53      0.47 o 
   0  -2   3      280.50      262.25      2.39 o 
  -2   0   3      111.45       99.44      0.47 o 
  -4   1   3       25.09       28.55      0.33 o 
  -3   1   3       89.77       91.48      0.51 o 
  -2   1   3        0.04        0.07      0.06 o 
  -4   2   3       37.61       45.22      0.41 o 
   0  -3   4     2222.93     2145.65      8.27 o 
  -1  -2   4       49.50       50.26      0.35 o 
   0  -2   4       74.64       83.95      0.40 o 
  -5  -1   4        5.53        5.73      0.21 o 
  -4  -1   4       33.13       34.80      0.43 o 
  -2  -1   4      187.83      185.73      0.73 o 
  -5   0   4        3.25        3.44      0.18 o 
  -4   0   4       36.35       38.70      0.43 o 
  -3   0   4        1.52        1.50      0.10 o 
  -2   0   4       12.27       10.76      0.18 o 
  -4   1   4        4.29        4.78      0.17 o 
  -3   1   4      135.86      135.39      0.68 o 
   0  -5   5       73.03       80.89      0.50 o 
  -1  -4   5       77.21       88.44      0.57 o 
   0  -4   5     1952.54     2072.57      9.39 o 
  -4  -3   5       11.11       13.27      0.31 o 
  -1  -3   5        5.71        7.58      0.17 o 
   0  -3   5       51.89       55.47      0.37 o 
  -4  -2   5        8.82        9.70      0.26 o 
  -3  -2   5        1.49        1.83      0.13 o 
  -2  -2   5      354.62      382.54      1.18 o 
  -1  -2   5       39.64       37.65      0.33 o 
  -4  -1   5      247.48      264.07      1.18 o 
  -3  -1   5        1.88        2.48      0.13 o 
  -2  -1   5       27.10       30.76      0.33 o 
  -1  -1   5       30.53       40.95      0.35 o 
  -5   0   5        0.27        0.30      0.14 o 
  -4   0   5       11.96       12.50      0.27 o 
  -3   0   5       19.86       21.37      0.31 o 
  -2   0   5       35.70       34.95      0.35 o 
  -5   1   5        3.80        5.27      0.21 o 
  -4   1   5        0.56        0.55      0.11 o 
  -2  -5   6        2.65        3.20      0.18 o 
  -1  -5   6       22.49       31.17      0.39 o 
  -3  -4   6       14.25       14.26      0.32 o 
  -2  -4   6       13.07       13.20      0.27 o 
  -1  -4   6       36.86       38.92      0.40 o 
   0  -4   6       13.41       14.56      0.23 o 
  -4  -3   6        3.30        3.45      0.19 o 
  -3  -3   6        0.93        1.77      0.14 o 
  -2  -3   6      116.36      118.93      0.74 o 
  -1  -3   6      155.87      176.04      0.81 o 
  -4  -2   6       87.34       97.51      0.77 o 
  -3  -2   6        7.78        8.63      0.22 o 
  -2  -2   6      160.28      168.50      0.84 o 
  -1  -2   6        5.97        7.34      0.17 o 
  -4  -1   6        1.33        1.17      0.15 o 
  -3  -1   6       24.16       24.09      0.35 o 
  -2  -1   6        1.46        1.55      0.11 o 
  -5   0   6        0.58        0.67      0.15 o 
  -4   0   6       18.77       22.51      0.38 o 
  -3   0   6        3.12        4.36      0.18 o 
  -2  -5   7        0.00        0.03      0.13 o 
  -1  -5   7        0.57        0.94      0.12 o 
  -3  -4   7        1.71        2.35      0.16 o 
  -2  -4   7       54.60       60.46      0.59 o 
  -3  -3   7        8.73        9.05      0.25 o 
  -2  -3   7       10.51       10.92      0.26 o 
  -1  -3   7       10.25       11.79      0.24 o 
  -4  -2   7        0.59        0.22      0.15 o 
  -3  -2   7       16.56       17.89      0.33 o 
  -2  -2   7       16.92       15.89      0.29 o 
  -4  -1   7        9.50        9.83      0.29 o 
  -3  -1   7       18.98       20.54      0.35 o 
  -2  -5   8        1.10        1.22      0.17 o 
  -2  -4   8        3.48        4.12      0.19 o 
  -3  -3   8        0.03        0.15      0.13 o 
  -2  -3   8        1.60        2.00      0.15 o 
  -3  -2   8        9.67       10.52      0.28 o 
  -2   6  -8        0.38        0.13      0.14 o 
  -2   4  -7       32.87       30.13      0.42 o 
  -1   4  -7       11.29       11.16      0.24 o 
  -3   5  -7        5.37        5.08      0.23 o 
  -2   5  -7        4.08        3.75      0.19 o 
  -1   5  -7        0.03       -0.10      0.10 o 
  -3   6  -7        4.24        3.05      0.21 o 
  -2   6  -7        8.46        8.30      0.25 o 
  -1   6  -7        9.21        9.52      0.24 o 
  -3   3  -6        7.08        6.41      0.22 o 
  -2   3  -6       43.02       41.44      0.46 o 
  -1   3  -6        8.54        8.16      0.20 o 
  -4   4  -6        2.71        2.85      0.19 o 
  -3   4  -6        2.53        2.22      0.16 o 
  -2   4  -6        0.04        0.11      0.11 o 
  -1   4  -6       18.29       16.48      0.28 o 
  -4   5  -6       11.73       11.31      0.30 o 
  -3   5  -6        1.85        1.83      0.16 o 
  -2   5  -6        3.16        2.31      0.15 o 
  -1   5  -6        1.59        1.99      0.13 o 
  -2   6  -6       40.80       40.68      0.50 o 
  -1   6  -6        0.05       -0.09      0.09 o 
  -2   7  -6        0.11        0.22      0.12 o 
  -2   2  -5      223.61      213.37      0.94 o 
  -1   2  -5       59.90       62.61      0.46 o 
  -4   3  -5       42.86       37.11      0.48 o 
  -3   3  -5       38.14       36.93      0.44 o 
  -2   3  -5      134.74      126.07      0.74 o 
  -1   3  -5        6.24        6.18      0.16 o 
  -4   4  -5        1.06        1.12      0.15 o 
  -3   4  -5        0.04        0.04      0.11 o 
  -2   4  -5       35.08       37.20      0.42 o 
  -1   4  -5      155.65      169.21      0.81 o 
  -4   5  -5       31.55       28.00      0.44 o 
  -3   5  -5       50.69       47.72      0.53 o 
  -2   5  -5       86.13       83.70      0.66 o 
  -4   6  -5        0.72        0.62      0.16 o 
  -3   6  -5        0.12        0.28      0.13 o 
  -2   6  -5        1.39        1.34      0.14 o 
  -1   6  -5       52.22       63.51      0.56 o 
  -3   7  -5        2.79        2.41      0.17 o 
  -2   7  -5       10.25        9.89      0.26 o 
  -3   2  -4      128.67      128.47      0.74 o 
  -2   2  -4        0.02       -0.06      0.08 o 
  -1   2  -4        9.71       13.89      0.20 o 
  -4   3  -4        9.47        8.09      0.23 o 
  -3   3  -4        3.11        2.56      0.14 o 
  -2   3  -4       32.00       28.36      0.33 o 
  -1   3  -4        6.64        5.94      0.15 o 
   1   3  -4       73.18       81.36      0.33 o 
  -5   4  -4       10.12        9.32      0.27 o 
  -4   4  -4       21.52       20.92      0.35 o 
  -3   4  -4       22.50       19.49      0.32 o 
  -5   5  -4        0.51        0.22      0.14 o 
  -4   5  -4        7.25        7.40      0.25 o 
  -4   6  -4       73.26       64.47      0.66 o 
  -3   1  -3        1.60        0.92      0.10 o 
  -2   1  -3       26.96       24.65      0.26 o 
  -4   2  -3        0.00        0.12      0.09 o 
  -3   2  -3      199.72      171.14      0.77 o 
  -2   2  -3       39.58       41.83      0.35 o 
  -4   3  -3        9.52        9.36      0.22 o 
  -3   3  -3       14.88       19.15      0.28 o 
   1   3  -3      299.61      341.88      2.45 o 
  -5   4  -3        7.57        7.82      0.24 o 
  -4   4  -3        4.62        3.56      0.17 o 
  -5   5  -3        4.76        3.43      0.20 o 
  -3   1  -2        0.02        0.26      0.07 o 
  -2   1  -2      183.36      167.89      0.59 o 
  -4   2  -2       17.56       19.12      0.28 o 
  -3   2  -2       21.14       16.89      0.23 o 
  -4   3  -2       14.96       13.40      0.25 o 
  -5   4  -2        4.14        4.21      0.19 o 
  -5   5  -2        4.11        4.03      0.18 o 
  -3   1  -1       18.89       18.68      0.21 o 
  -4   2  -1       99.85       98.01      0.57 o 
  -2   0   0      449.59      384.04      2.36 o 
   3   2  -6        7.78        8.69      0.21 o 
   2   3  -6      116.36      115.78      0.72 o 
   3   3  -6        0.93        1.61      0.13 o 
   2   4  -6       13.07       12.59      0.28 o 
   3   4  -6       14.25       13.06      0.30 o 
   2   5  -6        2.65        2.74      0.17 o 
   2   1  -5       27.10       31.83      0.29 o 
   3   1  -5        1.88        2.91      0.11 o 
   2   2  -5      354.62      371.76      1.09 o 
   3   2  -5        1.49        1.79      0.12 o 
   1   3  -5        5.71        6.64      0.18 o 
   2   3  -5      425.87      444.28      1.35 o 
   3   3  -5       16.26       20.68      0.33 o 
   4   3  -5       11.11       13.57      0.29 o 
   1   4  -5       77.21       80.34      0.60 o 
   2   4  -5       58.03       59.97      0.56 o 
   3   4  -5       20.01       18.21      0.34 o 
   1   5  -5       38.43       39.61      0.47 o 
   2   5  -5       17.30       18.67      0.35 o 
   3   5  -5       37.88       38.60      0.52 o 
   1   6  -5       20.99       20.50      0.38 o 
   2   6  -5        5.33        5.47      0.25 o 
   2   0  -4       12.27       11.33      0.14 o 
   3   0  -4        1.52        1.65      0.08 o 
   2   1  -4      187.83      183.16      0.64 o 
   3   1  -4        1.56        1.48      0.09 o 
   1   2  -4       49.50       46.88      0.34 o 
   2   2  -4      457.46      472.02      1.18 o 
   3   2  -4      127.62      123.78      0.69 o 
   4   2  -4       24.50       28.27      0.38 o 
   1   3  -4       87.95       85.81      0.53 o 
   2   3  -4       30.05       28.20      0.34 o 
   3   3  -4        1.54        1.64      0.13 o 
   4   3  -4        6.06        5.64      0.21 o 
   0   4  -4      189.14      214.50      0.88 o 
   1   4  -4        2.14        2.90      0.14 o 
   2   4  -4        1.80        3.33      0.16 o 
   3   4  -4       16.12       14.73      0.31 o 
   0   5  -4       74.20       79.51      0.60 o 
   1   5  -4       33.60       28.76      0.39 o 
   2   5  -4       10.77        9.74      0.26 o 
   3   5  -4        0.56        2.29      0.18 o 
   0   6  -4        9.38        7.13      0.21 o 
   1   6  -4       29.19       28.33      0.43 o 
   2   6  -4       54.84       58.52      0.64 o 
   1   7  -4       33.87       37.43      0.54 o 
   2   0  -3      111.45       99.06      0.36 o 
   3   0  -3       57.93       63.90      0.37 o 
   1   1  -3       62.68       68.49      0.32 o 
   2   1  -3       57.89       53.57      0.34 o 
   3   1  -3        0.96        1.30      0.09 o 
   4   1  -3        4.21        3.87      0.15 o 
   1   2  -3       54.32       47.59      0.32 o 
   2   2  -3       40.11       38.40      0.34 o 
   3   2  -3        2.20        2.29      0.12 o 
   4   2  -3       11.47       11.61      0.26 o 
   0   3  -3      437.17      392.88      3.90 o 
   1   3  -3      360.07      341.39      1.01 o 
   2   3  -3       96.30       91.34      0.60 o 
   3   3  -3        0.38        0.11      0.09 o 
   4   3  -3        9.10        9.88      0.26 o 
   0   4  -3      193.59      188.73      0.78 o 
   1   4  -3       21.78       20.63      0.29 o 
   2   4  -3        1.75        1.07      0.11 o 
   3   4  -3        1.73        2.02      0.16 o 
   0   5  -3        1.04        2.59      0.13 o 
   1   5  -3       11.29       10.14      0.23 o 
   2   5  -3       81.64       79.80      0.69 o 
   3   5  -3      149.32      159.24      1.04 o 
   0   6  -3       35.81       36.68      0.45 o 
   1   6  -3       72.92       66.75      0.64 o 
   2   6  -3      107.33      107.77      0.86 o 
   0   7  -3      106.03      111.07      0.83 o 
   1   7  -3      418.11      422.19      1.68 o 
   2  -1  -2      436.12      420.99      1.97 o 
   3  -1  -2        4.40        4.16      0.09 o 
   1   0  -2      287.07      262.97      1.72 o 
   2   0  -2       67.02       74.30      0.33 o 
   3   0  -2      172.59      198.50      0.69 o 
   4   0  -2       16.72       18.46      0.27 o 
   2   1  -2      173.40      182.12      0.63 o 
   3   1  -2        1.36        2.29      0.11 o 
   4   1  -2        5.26        4.94      0.18 o 
   2   2  -2      106.90      112.60      0.58 o 
   3   2  -2       86.89       91.02      0.62 o 
   4   2  -2        2.06        2.36      0.15 o 
   5   2  -2        6.51        6.31      0.22 o 
   0   3  -2        3.11        1.91      0.08 o 
   1   3  -2       30.50       29.94      0.30 o 
   2   3  -2        0.01        0.01      0.08 o 
   3   3  -2        4.46        3.79      0.16 o 
   4   3  -2        0.66        0.52      0.12 o 
   0   4  -2      216.06      205.65      0.78 o 
   1   4  -2       71.69       66.01      0.50 o 
   2   4  -2        0.84        1.02      0.11 o 
   3   4  -2        7.87        7.80      0.24 o 
  -1   5  -2        0.61        0.60      0.08 o 
   0   5  -2        5.81        3.64      0.14 o 
   1   5  -2        9.47        7.79      0.21 o 
   2   5  -2        1.90        1.61      0.15 o 
   3   5  -2       13.68       13.70      0.33 o 
   0   6  -2       97.90       91.33      0.68 o 
   1   6  -2       95.37       86.11      0.72 o 
   2   6  -2       96.62       99.09      0.82 o 
   0   7  -2      399.09      421.30      1.57 o 
   1   7  -2        4.01        4.70      0.25 o 
   1   0  -1       13.03       19.27      0.12 o 
   4   0  -1       16.21       21.92      0.30 o 
   2   1  -1       90.31       96.02      0.47 o 
   3   1  -1      133.23      135.27      0.69 o 
   4   1  -1        0.15        1.50      0.14 o 
   5   1  -1       21.29       21.28      0.37 o 
   3   2  -1      102.68      114.36      0.72 o 
   4   2  -1       31.25       31.49      0.44 o 
   5   2  -1       15.92       17.19      0.36 o 
   0   3  -1      105.07      113.75      0.48 o 
   1   3  -1      588.35      562.03      5.11 o 
   2   3  -1        4.89        5.14      0.17 o 
   3   3  -1        8.31        7.92      0.23 o 
   4   3  -1        5.70        5.83      0.23 o 
  -1   4  -1      171.15      149.44      0.58 o 
   0   4  -1      154.72      154.44      0.66 o 
   1   4  -1        7.86       11.13      0.22 o 
   2   4  -1        1.72        1.62      0.13 o 
   3   4  -1        1.31        1.80      0.15 o 
  -1   5  -1       92.61       95.60      0.54 o 
   0   5  -1        0.27        0.48      0.09 o 
   1   5  -1       10.89       11.30      0.25 o 
   2   5  -1       29.00       27.32      0.42 o 
   3   5  -1       41.87       42.70      0.57 o 
  -1   6  -1        4.38        3.33      0.14 o 
   0   6  -1       25.57       25.78      0.36 o 
   1   6  -1       25.00       22.66      0.38 o 
   2   6  -1       15.97       16.17      0.36 o 
   0   7  -1       42.51       50.87      0.55 o 
   5   0   0       11.20       13.96      0.30 o 
   4   1   0        1.10        1.72      0.14 o 
   5   1   0       82.42       87.03      0.74 o 
   0   2   0      992.02      917.71      4.39 o 
   3   2   0        5.26        5.15      0.18 o 
   4   2   0       68.06       86.76      0.74 o 
  -1   3   0        0.73        0.41      0.04 o 
   0   3   0       84.14       64.81      0.36 o 
   1   3   0      234.61      263.25      0.91 o 
   2   3   0      369.23      391.30      1.32 o 
   3   3   0      179.91      191.78      1.06 o 
   4   3   0        3.24        3.11      0.20 o 
  -1   4   0      575.64      561.73      4.24 o 
   0   4   0      886.63      928.08      6.48 o 
   1   4   0       17.18       20.57      0.30 o 
   2   4   0        5.72        8.79      0.24 o 
   3   4   0        0.81        0.46      0.13 o 
  -1   5   0        1.04        2.56      0.11 o 
   0   5   0        8.64       13.04      0.23 o 
   1   5   0       30.78       31.08      0.40 o 
   2   5   0        9.34        8.19      0.26 o 
   0   6   0       28.86       29.48      0.38 o 
   1   6   0       40.94       39.61      0.48 o 
   2   6   0       29.20       30.96      0.47 o 
   5   1   1       23.46       25.24      0.43 o 
  -1   2   1      344.27      311.23      1.56 o 
   4   2   1       25.16       24.22      0.41 o 
  -1   3   1      142.99      127.19      0.38 o 
   0   3   1        1.16        2.00      0.08 o 
   1   3   1      223.52      232.77      0.88 o 
   2   3   1      209.59      222.85      1.01 o 
   3   3   1        2.07        1.90      0.16 o 
   4   3   1        3.45        3.72      0.21 o 
  -1   4   1        5.22        6.09      0.12 o 
   0   4   1      586.18      652.71      5.51 o 
   1   4   1      356.31      396.64      1.31 o 
   2   4   1        0.80        1.20      0.14 o 
   3   4   1        5.63       11.00      0.30 o 
  -1   5   1      259.04      300.04      0.88 o 
   0   5   1       14.69       22.77      0.30 o 
   1   5   1       14.48       16.85      0.31 o 
   2   5   1        7.00        5.76      0.23 o 
   1   6   1        2.67        2.17      0.17 o 
   5   1   2        8.56        9.60      0.29 o 
  -1   2   2      430.03      413.31      1.79 o 
   4   2   2        6.76        7.07      0.24 o 
  -1   3   2      211.33      199.54      0.47 o 
   0   3   2       32.72       49.44      0.35 o 
   3   3   2       10.78       13.61      0.31 o 
  -1   4   2      424.17      462.14      0.89 o 
   0   4   2      598.09      641.81      1.43 o 
   1   4   2      260.49      294.89      1.18 o 
   2   4   2        2.51        3.06      0.17 o 
   3   4   2        4.75        4.32      0.23 o 
   0   5   2        1.46        1.47      0.11 o 
   1   5   2        0.10        0.58      0.12 o 
   2   5   2        0.54        0.84      0.15 o 
  -1   3   3       29.41       32.25      0.20 o 
   3   3   3        8.64        8.86      0.27 o 
   0   4   3       43.17       45.31      0.40 o 
   1   4   3        2.37        1.24      0.12 o 
   2   4   3        3.67        3.82      0.19 o 
   3   4   3        0.60        0.54      0.14 o 
   1   5   3        6.59        7.68      0.23 o 
   2   5   3        1.19        1.35      0.17 o 
   3   3   4       10.37        9.98      0.29 o 
   1   4   4       45.03       43.03      0.48 o 
   2   4   5        1.99        2.58      0.19 o 
   2  -6  -5        2.38        2.48      0.20 o 
   2  -6  -4        3.95        4.34      0.20 o 
   3  -6  -4        5.12        5.45      0.23 o 
   1  -5  -4        0.94        0.82      0.12 o 
   1  -6  -3        9.18       10.02      0.26 o 
   2  -6  -3        3.38        4.06      0.20 o 
   3  -6  -3       12.59       13.76      0.33 o 
   4  -6  -3       19.71       17.07      0.39 o 
   1  -5  -3       77.83       96.49      0.70 o 
   2  -5  -3       40.81       40.97      0.48 o 
  -1  -2  -3      144.22      163.70      0.46 o 
   2  -7  -2        7.86        7.68      0.25 o 
   3  -7  -2        3.56        3.79      0.21 o 
   1  -6  -2       41.18       52.56      0.54 o 
   2  -6  -2        7.84        8.05      0.25 o 
   3  -6  -2       64.35       65.54      0.67 o 
   4  -6  -2       21.09       20.60      0.40 o 
   1  -5  -2        2.64        3.70      0.17 o 
   2  -5  -2      110.07      107.38      0.74 o 
   3  -5  -2       82.69       78.64      0.67 o 
   4  -5  -2        5.45        4.49      0.20 o 
   1  -4  -2      352.95      377.13      1.18 o 
   5  -4  -2        6.07        6.45      0.22 o 
  -1  -2  -2      113.70      126.04      0.37 o 
   1  -7  -1       26.48       27.46      0.41 o 
   2  -7  -1        0.72        0.41      0.15 o 
   3  -7  -1        4.26        4.87      0.21 o 
   1  -6  -1       24.81       24.89      0.37 o 
   2  -6  -1        2.61        3.00      0.16 o 
   3  -6  -1       30.69       34.60      0.48 o 
   4  -6  -1       15.19       13.12      0.32 o 
   1  -5  -1      215.54      243.49      1.05 o 
   2  -5  -1      186.45      192.67      0.98 o 
   3  -5  -1      104.88       99.28      0.73 o 
   4  -5  -1       18.14       16.69      0.33 o 
   5  -5  -1        1.02        1.87      0.17 o 
   1  -4  -1        4.34        5.09      0.15 o 
   2  -4  -1       24.68       22.47      0.30 o 
   4  -4  -1      139.64      130.31      0.80 o 
   5  -4  -1       37.17       36.90      0.46 o 
  -1  -1  -1      157.89      167.38      1.01 o 
   1  -7   0        9.53        9.46      0.26 o 
   2  -7   0       11.65       12.31      0.30 o 
   3  -7   0        0.92        0.60      0.15 o 
   4  -7   0        2.51        2.77      0.19 o 
   1  -6   0        2.06        2.30      0.14 o 
   2  -6   0       21.81       21.31      0.35 o 
   3  -6   0       32.53       29.91      0.43 o 
   4  -6   0        0.30        0.50      0.14 o 
   5  -6   0        6.63        6.20      0.23 o 
   1  -5   0        0.87        1.18      0.11 o 
   2  -5   0        3.79        3.59      0.16 o 
   3  -5   0       50.35       51.15      0.52 o 
   4  -5   0       21.69       22.01      0.37 o 
   5  -5   0       17.52       18.71      0.35 o 
  -1  -4   0       14.30       19.63      0.23 o 
   1  -4   0      479.00      473.97      4.93 o 
   2  -4   0        6.65        5.84      0.16 o 
   3  -4   0       44.53       37.39      0.39 o 
   4  -4   0       12.51       13.42      0.27 o 
  -1  -3   0      195.22      220.57      0.63 o 
   4  -3   0      415.07      408.20      1.22 o 
  -1  -2   0      129.00      128.26      0.39 o 
   4  -2   0       36.35       37.30      0.33 o 
   1  -7   1       48.79       47.72      0.53 o 
   2  -7   1        1.38        1.29      0.14 o 
   3  -7   1        0.02       -0.11      0.11 o 
   4  -7   1        0.04       -0.13      0.14 o 
   1  -6   1        3.65        2.26      0.13 o 
   2  -6   1        1.34        1.50      0.12 o 
   3  -6   1        7.49        6.47      0.21 o 
   4  -6   1        0.14       -0.01      0.11 o 
   5  -6   1        0.04       -0.16      0.16 o 
  -1  -5   1        9.07       12.34      0.23 o 
   1  -5   1       77.06       76.07      0.55 o 
   2  -5   1        2.37        3.43      0.14 o 
   3  -5   1       36.08       33.43      0.41 o 
   4  -5   1        4.36        3.44      0.17 o 
  -1  -4   1        6.54       10.20      0.18 o 
   1  -4   1      142.41      126.98      0.62 o 
   2  -4   1        0.08        0.15      0.07 o 
   3  -4   1        0.63        0.41      0.09 o 
   4  -4   1       56.67       53.85      0.49 o 
  -1  -3   1      489.57      546.73      4.47 o 
   2  -3   1       13.98       12.11      0.19 o 
   3  -3   1       12.39       11.19      0.20 o 
   4  -3   1        3.09        3.13      0.14 o 
   2  -2   1        1.33        1.06      0.06 o 
   3  -2   1      382.22      379.89      0.90 o 
   1  -1   1      152.66      164.02      1.50 o 
   2  -1   1      337.81      311.77      0.58 o 
   3  -1   1       18.89       21.41      0.17 o 
   1  -7   2       50.66       49.44      0.55 o 
   2  -7   2       23.54       22.92      0.40 o 
   3  -7   2        1.05        0.80      0.12 o 
   4  -7   2        1.48        2.11      0.17 o 
   1  -6   2        1.30        0.96      0.11 o 
   2  -6   2        6.45        6.24      0.20 o 
   3  -6   2        1.68        1.22      0.12 o 
   4  -6   2       27.47       27.50      0.42 o 
  -1  -5   2        7.88        8.30      0.20 o 
   1  -5   2        0.51        0.54      0.08 o 
   2  -5   2       53.53       52.71      0.49 o 
   3  -5   2        0.48        0.47      0.10 o 
   4  -5   2       85.67       90.27      0.68 o 
  -1  -4   2       59.66       70.07      0.50 o 
   1  -4   2       79.06       83.53      0.53 o 
   2  -4   2       11.44       11.38      0.21 o 
   3  -4   2        2.02        2.11      0.12 o 
   4  -4   2        0.86        0.94      0.10 o 
  -1  -3   2       25.38       27.52      0.27 o 
   2  -3   2      308.14      294.84      0.87 o 
   3  -3   2        9.11        8.96      0.17 o 
   2  -2   2      440.01      398.82      3.33 o 
   3  -2   2       21.14       19.08      0.19 o 
   1  -1   2      642.29      558.67      2.92 o 
   2  -1   2      183.36      175.15      0.39 o 
   1  -7   3        4.11        4.79      0.21 o 
   2  -7   3        2.88        2.48      0.17 o 
   3  -7   3        0.22        0.30      0.13 o 
   4  -7   3       16.86       18.93      0.37 o 
   1  -6   3       19.48       19.39      0.34 o 
   2  -6   3        3.81        4.31      0.19 o 
   3  -6   3        3.46        4.65      0.19 o 
   4  -6   3       50.17       51.60      0.56 o 
   1  -5   3        0.03        0.28      0.08 o 
   2  -5   3        8.24        7.34      0.21 o 
   3  -5   3       42.98       38.68      0.43 o 
   4  -5   3       49.40       57.49      0.54 o 
   1  -4   3      150.10      161.79      0.77 o 
   2  -4   3      446.82      446.79      1.26 o 
   3  -4   3        3.25        4.25      0.15 o 
   1  -3   3       57.63       58.46      0.40 o 
   2  -3   3       23.48       22.14      0.25 o 
   3  -3   3       14.88       14.70      0.21 o 
   1  -2   3      178.34      208.49      0.64 o 
   2  -2   3       39.58       44.25      0.29 o 
   1  -7   4       40.25       45.32      0.57 o 
   2  -7   4        4.82        5.60      0.23 o 
   3  -7   4       15.03       14.33      0.33 o 
   1  -6   4        7.41        8.14      0.25 o 
   2  -6   4       46.60       48.61      0.54 o 
   3  -6   4        0.96        1.79      0.15 o 
   4  -6   4       73.26       74.86      0.67 o 
   1  -5   4       42.24       48.97      0.50 o 
   2  -5   4      480.11      511.50      1.57 o 
   3  -5   4       20.72       22.76      0.34 o 
   1  -4   4       21.70       22.73      0.31 o 
   2  -4   4      116.19      132.51      0.72 o 
   3  -4   4       22.50       23.12      0.31 o 
   1  -3   4        6.64        6.19      0.15 o 
   2  -3   4       32.00       30.94      0.31 o 
   3  -3   4        3.11        3.11      0.11 o 
   1  -7   5        0.00       -0.15      0.15 o 
   2  -7   5       10.25       11.53      0.31 o 
   3  -7   5        2.79        2.80      0.19 o 
   1  -6   5       52.22       62.52      0.63 o 
   2  -6   5        1.39        1.19      0.15 o 
   3  -6   5        0.12        0.29      0.12 o 
   2  -5   5       86.13       94.41      0.71 o 
   3  -5   5       50.69       57.23      0.54 o 
   1  -4   5      155.65      173.39      0.87 o 
   2  -4   5       35.08       41.24      0.43 o 
   3  -4   5        0.04        0.03      0.08 o 
  -1   0 -14        0.64        0.61      0.05 o 
  -2   1 -14        3.71        4.30      0.08 o 
  -1   1 -14        2.59        3.86      0.08 o 
  -1  -2 -13        0.08        0.17      0.04 o 
  -2  -1 -13        0.59        1.30      0.06 o 
  -1  -1 -13        0.37        0.54      0.05 o 
  -3   0 -13        0.77        1.34      0.05 o 
  -2   0 -13        0.00        0.00      0.05 o 
  -1   0 -13        0.40        0.48      0.06 o 
   0   0 -13        0.03        0.02      0.06 o 
  -3   1 -13        0.25        0.22      0.05 o 
  -2   1 -13        1.60        1.96      0.08 o 
  -1   1 -13        7.76        8.60      0.13 o 
   0   1 -13        0.51        0.65      0.07 o 
  -3   2 -13        3.48        4.13      0.09 o 
  -2   2 -13        6.44        8.16      0.13 o 
  -1   2 -13        3.90        4.08      0.11 o 
  -3   3 -13        0.41        0.41      0.06 o 
  -2   3 -13        0.55        0.68      0.07 o 
  -1  -3 -12        0.00        0.04      0.05 o 
  -2  -2 -12        0.39        0.85      0.06 o 
  -1  -2 -12        0.25        0.26      0.06 o 
   0  -2 -12        2.27        1.84      0.08 o 
  -3  -1 -12        0.14        0.37      0.05 o 
  -2  -1 -12        3.12        2.82      0.09 o 
  -1  -1 -12        7.06        7.06      0.13 o 
   0  -1 -12        6.63        5.90      0.12 o 
  -4   0 -12        0.45        0.24      0.04 o 
  -3   0 -12        0.46        0.47      0.06 o 
  -2   0 -12        0.39        0.40      0.07 o 
  -1   0 -12        3.45        3.59      0.11 o 
   0   0 -12       19.63       15.98      0.18 o 
  -4   1 -12        0.81        0.76      0.05 o 
  -3   1 -12        0.36        0.46      0.06 o 
  -2   1 -12        3.54        2.91      0.10 o 
  -1   1 -12        0.43        0.28      0.07 o 
   0   1 -12        0.20        0.06      0.07 o 
  -4   2 -12        0.24        0.23      0.06 o 
  -3   2 -12        2.15        2.40      0.09 o 
  -2   2 -12        1.67        1.59      0.09 o 
  -1   2 -12        1.71        1.31      0.08 o 
   0   2 -12       49.47       46.45      0.31 o 
  -4   3 -12        0.09        0.26      0.06 o 
  -3   3 -12        2.02        1.98      0.09 o 
  -2   3 -12        5.59        5.31      0.13 o 
  -1   3 -12        2.21        2.36      0.10 o 
  -3   4 -12        0.14        0.09      0.07 o 
  -3  -3 -11        0.03       -0.04      0.04 o 
   0  -3 -11        1.53        2.17      0.08 o 
  -3  -2 -11        0.12        0.10      0.06 o 
   0  -2 -11       34.64       36.03      0.26 o 
  -4  -1 -11        1.61        1.72      0.06 o 
  -3  -1 -11        0.04        0.13      0.06 o 
   0  -1 -11       81.56       73.08      0.38 o 
  -4   0 -11        0.46        0.65      0.06 o 
  -3   0 -11        9.35        9.43      0.15 o 
  -2   0 -11       27.97       25.62      0.25 o 
  -1   0 -11       14.13       14.36      0.19 o 
   0   0 -11        7.53       10.12      0.16 o 
  -4   1 -11        2.80        2.73      0.09 o 
  -3   1 -11        3.99        3.92      0.12 o 
  -2   1 -11        4.57        3.13      0.11 o 
  -1   1 -11        3.32        1.91      0.10 o 
   0   1 -11        0.26        0.09      0.07 o 
  -5   2 -11        0.54        0.55      0.05 o 
  -4   2 -11        6.74        6.44      0.12 o 
  -3   2 -11        1.43        1.22      0.09 o 
  -2   2 -11        2.78        2.83      0.11 o 
  -1   2 -11       19.72       18.14      0.21 o 
   0   2 -11       12.56       13.51      0.18 o 
  -4   3 -11        0.01        0.03      0.07 o 
  -3   3 -11        1.91        1.48      0.09 o 
  -2   3 -11       10.83        9.44      0.16 o 
  -1   3 -11       75.21       76.14      0.41 o 
   0   3 -11      115.63      116.09      0.50 o 
  -4   4 -11       12.73       14.64      0.17 o 
  -3   4 -11       27.45       29.59      0.26 o 
  -2   4 -11       21.30       21.88      0.24 o 
  -4  -2 -10        0.07        0.19      0.05 o 
  -5   0 -10        0.23        0.30      0.05 o 
  -4   0 -10        4.39        5.24      0.11 o 
   0   0 -10       17.36       17.96      0.20 o 
  -5   1 -10        1.35        1.67      0.07 o 
  -4   1 -10       18.62       18.02      0.20 o 
  -3   1 -10       18.80       19.21      0.22 o 
  -1   1 -10        7.28        5.82      0.14 o 
   0   1 -10        6.27        4.68      0.12 o 
  -5   2 -10        6.43        7.30      0.11 o 
  -4   2 -10        0.18        0.03      0.07 o 
  -3   2 -10        3.16        2.34      0.11 o 
  -2   2 -10        3.51        3.00      0.11 o 
  -1   2 -10       11.13        9.79      0.16 o 
   0   2 -10       91.40       87.66      0.41 o 
   1   2 -10      237.43      259.01      0.66 o 
  -5   3 -10        0.81        1.24      0.07 o 
  -4   3 -10        0.67        0.95      0.08 o 
  -3   3 -10       19.42       19.69      0.22 o 
  -2   3 -10       43.42       43.65      0.32 o 
  -1   3 -10       20.89       21.27      0.22 o 
  -4   4 -10        3.51        4.36      0.12 o 
  -3   4 -10       10.65       12.23      0.18 o 
  -2   4 -10       46.46       46.52      0.33 o 
  -1   4 -10      391.55      384.57      0.92 o 
  -5  -1  -9        2.82        3.33      0.07 o 
  -5   0  -9        0.81        1.27      0.07 o 
  -5   1  -9        7.65        9.44      0.13 o 
  -5   2  -9        1.72        2.11      0.08 o 
  -4   2  -9        8.02        8.98      0.16 o 
  -2   2  -9        2.96        3.06      0.11 o 
  -1   2  -9        6.00        6.34      0.13 o 
  -5   3  -9        0.70        1.07      0.07 o 
  -4   3  -9        0.21        0.17      0.08 o 
  -3   3  -9        9.64        9.85      0.17 o 
  -2   3  -9        1.65        1.35      0.10 o 
  -1   3  -9      229.04      236.59      0.67 o 
   0   3  -9       29.66       30.52      0.24 o 
  -4   4  -9       10.89       11.74      0.17 o 
  -3   4  -9       89.07       93.38      0.45 o 
  -2   4  -9       14.89       15.45      0.20 o 
  -1   4  -9       30.16       31.57      0.26 o 
  -3   5  -9      160.64      166.34      0.61 o 
  -5   1  -8        0.00       -0.07      0.07 o 
  -5   2  -8        0.79        0.81      0.08 o 
  -4   2  -8        5.19        6.22      0.14 o 
  -4   3  -8        2.53        2.83      0.11 o 
  -3   3  -8        3.58        3.10      0.11 o 
  -2   3  -8        2.79        2.98      0.09 o 
  -4   4  -8        4.44        5.50      0.13 o 
  -3   4  -8       41.72       46.97      0.31 o 
  -2   4  -8        2.71        2.92      0.09 o 
  -3   5  -8        4.33        4.20      0.12 o 
  -4   3  -7        0.24        0.07      0.07 o 
  -4   4  -7        1.49        1.29      0.08 o 
  -3   4  -7        8.62        9.11      0.14 o 
  -3   5  -7        6.45        7.41      0.13 o 
  -2  -3   8        1.33        1.52      0.08 o 
  -3  -2   8        8.05        8.55      0.14 o 
  -4  -1   8        0.24        0.38      0.07 o 
  -3  -1   8       11.83       13.41      0.17 o 
  -4   0   8        0.02        0.15      0.06 o 
  -2  -3   9       18.40       18.07      0.21 o 
  -1  -3   9       15.78       16.23      0.19 o 
   1  -3   9      190.58      192.73      0.58 o 
  -3  -2   9        6.32        6.21      0.13 o 
  -2  -2   9       32.69       32.01      0.26 o 
  -1  -2   9       61.67       64.55      0.35 o 
  -4  -1   9        3.78        4.31      0.12 o 
  -3  -1   9        3.08        3.07      0.11 o 
  -2  -1   9        1.17        0.71      0.08 o 
  -4   0   9        0.97        1.31      0.09 o 
  -3   0   9        0.07       -0.04      0.07 o 
  -4   1   9        0.10       -0.08      0.08 o 
  -5   2   9        0.02       -0.07      0.07 o 
  -5   3   9        1.20        1.32      0.09 o 
  -2  -3  10        9.66        9.90      0.17 o 
  -1  -3  10      207.45      206.13      0.68 o 
  -3  -2  10        1.53        2.33      0.11 o 
  -2  -2  10        0.38        1.00      0.09 o 
  -1  -2  10      197.56      177.51      0.61 o 
  -4  -1  10        3.36        3.71      0.11 o 
  -3  -1  10      138.47      134.08      0.55 o 
  -4   0  10        0.08        0.21      0.08 o 
  -3   0  10       10.89       10.05      0.17 o 
  -2   0  10        0.85        0.34      0.09 o 
  -5   1  10        8.79       10.15      0.14 o 
  -4   1  10        3.31        3.13      0.11 o 
  -5   2  10        0.74        0.68      0.08 o 
  -5   3  10        0.18        0.16      0.07 o 
  -5   4  10        1.52        1.48      0.08 o 
  -5   5  10        0.73        0.80      0.06 o 
  -5   6  10        4.15        4.63      0.07 o 
  -2  -3  11        2.41        1.95      0.11 o 
  -1  -3  11       78.89       70.33      0.41 o 
  -3  -2  11      111.31      111.31      0.51 o 
  -2  -2  11        6.00        5.94      0.14 o 
  -1  -2  11       35.89       30.72      0.27 o 
  -4  -1  11        0.28        0.54      0.08 o 
  -3  -1  11        4.70        3.95      0.12 o 
  -2  -1  11       38.21       34.88      0.29 o 
  -1  -1  11       23.85       19.71      0.22 o 
  -4   0  11        3.54        3.43      0.11 o 
  -3   0  11       12.92       11.31      0.18 o 
  -2   0  11        1.37        0.75      0.09 o 
  -1   0  11        6.30        4.30      0.12 o 
  -5   1  11        0.32        0.50      0.07 o 
  -4   1  11        5.11        5.07      0.13 o 
  -3   1  11        1.46        1.17      0.09 o 
  -2   1  11        5.16        4.53      0.13 o 
  -1   1  11       20.43       19.63      0.22 o 
  -5   2  11        0.55        0.67      0.07 o 
  -4   2  11        2.36        2.64      0.10 o 
  -5   3  11        0.11        0.13      0.06 o 
  -4   3  11        0.21        0.20      0.07 o 
  -5   4  11        1.98        2.56      0.07 o 
  -4   4  11        2.29        2.01      0.09 o 
  -4   5  11        0.28        0.34      0.06 o 
  -2   6  11        0.01       -0.04      0.04 o 
  -3  -2  12        0.52        0.31      0.08 o 
  -2  -2  12       11.04       10.48      0.17 o 
  -1  -2  12       12.85       11.78      0.18 o 
  -3  -1  12       22.28       20.06      0.22 o 
  -2  -1  12        7.63        6.56      0.14 o 
  -1  -1  12        2.75        1.95      0.10 o 
  -4   0  12        2.31        2.57      0.10 o 
  -3   0  12        2.41        1.95      0.10 o 
  -2   0  12        1.14        0.92      0.09 o 
  -1   0  12        3.05        2.13      0.10 o 
  -5   1  12        3.10        3.01      0.08 o 
  -4   1  12        1.23        1.26      0.08 o 
  -3   1  12        3.90        3.53      0.11 o 
  -2   1  12        0.66        0.37      0.08 o 
  -1   1  12        4.50        4.05      0.11 o 
  -5   2  12        0.70        0.87      0.06 o 
  -4   2  12        0.20        0.16      0.07 o 
  -3   2  12        3.77        3.86      0.11 o 
  -2   2  12       17.84       15.37      0.19 o 
  -1   2  12        1.35        1.05      0.08 o 
  -5   3  12        0.37        0.47      0.05 o 
  -4   3  12        7.75        7.09      0.12 o 
  -3   3  12        0.03        0.05      0.06 o 
  -2   3  12        0.19        0.18      0.07 o 
  -1   3  12        1.43        1.26      0.07 o 
  -4   4  12        2.24        2.43      0.07 o 
  -3   4  12        0.59        0.52      0.06 o 
  -2   4  12        1.23        1.16      0.07 o 
  -1   4  12        1.77        1.74      0.06 o 
  -3   5  12        0.41        0.25      0.05 o 
  -2   5  12        0.25        0.24      0.04 o 
  -2  -2  13        0.02        0.01      0.07 o 
  -1  -2  13        0.34        0.05      0.07 o 
  -3  -1  13        0.84        0.78      0.08 o 
  -2  -1  13        0.39        0.18      0.07 o 
  -1  -1  13        1.78        1.51      0.08 o 
  -4   0  13        2.54        2.39      0.08 o 
  -3   0  13        0.71        0.63      0.07 o 
  -2   0  13        0.90        0.69      0.07 o 
  -1   0  13        1.19        1.19      0.08 o 
  -4   1  13        0.13        0.14      0.06 o 
  -3   1  13        0.06        0.04      0.06 o 
  -2   1  13        0.64        0.44      0.07 o 
  -1   1  13        0.85        0.68      0.07 o 
  -4   2  13        0.69        0.61      0.06 o 
  -3   2  13        1.41        1.33      0.07 o 
  -2   2  13        0.25        0.31      0.06 o 
  -1   2  13        2.24        2.07      0.07 o 
  -4   3  13        0.80        0.75      0.05 o 
  -3   3  13        0.80        0.75      0.06 o 
  -2   3  13        0.37        0.12      0.05 o 
  -1   3  13        0.12        0.10      0.05 o 
  -3   4  13        0.07        0.20      0.04 o 
  -2  -1  14        0.00        0.02      0.06 o 
  -3   0  14        0.36        0.28      0.06 o 
  -2   0  14        2.58        2.68      0.09 o 
  -1   0  14        4.21        4.44      0.09 o 
  -3   1  14        1.19        1.35      0.06 o 
  -2   1  14        0.65        0.64      0.06 o 
  -1   1  14        0.50        0.46      0.05 o 
  -3   2  14        0.00       -0.04      0.04 o 
  -2   2  14        0.12        0.13      0.05 o 
   0   6  -8        7.08        5.74      0.12 o 
  -1   7  -8        1.19        1.42      0.08 o 
   0   7  -8       29.85       24.26      0.23 o 
  -1   8  -8       17.85       18.45      0.20 o 
   0   8  -8       31.77       29.10      0.25 o 
  -2   9  -8        0.92        1.23      0.08 o 
  -1   9  -8        0.31        0.23      0.07 o 
  -2  10  -8        4.92        4.53      0.09 o 
   1   5  -7        0.57        0.81      0.07 o 
  -1   6  -7       11.07       11.83      0.15 o 
   0   6  -7        1.97        2.81      0.09 o 
   1   6  -7        0.05        0.01      0.06 o 
  -1   7  -7        6.52        5.33      0.12 o 
   0   7  -7       26.32       24.61      0.23 o 
  -2   8  -7        5.87        5.40      0.12 o 
  -1   8  -7        5.56        5.65      0.13 o 
   0   8  -7        2.54        1.97      0.09 o 
  -3   9  -7        6.10        6.00      0.11 o 
  -2   9  -7        6.96        6.67      0.13 o 
  -1   9  -7        0.00        0.04      0.07 o 
   0   9  -7        2.10        2.20      0.09 o 
  -3  10  -7        0.24        0.12      0.06 o 
  -2  10  -7        0.15        0.13      0.06 o 
  -1  10  -7        2.27        2.11      0.08 o 
   0   6  -6        1.06        1.79      0.08 o 
   1   6  -6        8.75        9.48      0.15 o 
  -2   7  -6        0.13        0.46      0.07 o 
  -1   7  -6        2.90        3.21      0.10 o 
   0   7  -6        0.33        0.08      0.06 o 
   1   7  -6       29.39       28.11      0.26 o 
  -3   8  -6        0.16        0.26      0.07 o 
  -2   8  -6        4.93        5.52      0.13 o 
  -1   8  -6        1.31        1.34      0.09 o 
   0   8  -6       14.85       14.25      0.19 o 
   1   8  -6        1.52        1.68      0.09 o 
  -4   9  -6        1.76        2.04      0.09 o 
  -3   9  -6        0.01        0.08      0.07 o 
  -2   9  -6        3.15        3.89      0.11 o 
  -1   9  -6        0.80        1.09      0.08 o 
   0   9  -6       38.67       37.24      0.28 o 
  -4  10  -6        1.51        1.77      0.07 o 
  -3  10  -6        0.57        0.72      0.07 o 
  -2  10  -6        5.24        5.32      0.12 o 
  -1  10  -6        0.64        0.53      0.07 o 
  -3  11  -6        1.01        1.04      0.06 o 
   1   6  -5       20.99       21.24      0.21 o 
  -3   7  -5        3.35        3.14      0.10 o 
  -2   7  -5       12.31       13.60      0.17 o 
   0   7  -5       23.72       20.91      0.21 o 
   1   7  -5      120.34      115.31      0.50 o 
  -4   8  -5        0.00        0.23      0.07 o 
  -3   8  -5        0.36        0.25      0.08 o 
  -2   8  -5       19.95       20.56      0.22 o 
  -1   8  -5      107.06      110.41      0.50 o 
   0   8  -5       27.72       26.02      0.25 o 
   1   8  -5        2.63        2.19      0.10 o 
  -5   9  -5        0.25        0.35      0.06 o 
  -4   9  -5        5.38        6.03      0.13 o 
  -3   9  -5       11.57       12.32      0.18 o 
  -2   9  -5        1.35        1.37      0.09 o 
  -1   9  -5        0.82        0.71      0.08 o 
   0   9  -5       21.04       21.21      0.22 o 
  -5  10  -5        0.00        0.07      0.05 o 
  -4  10  -5        4.06        4.78      0.11 o 
  -3  10  -5        0.54        0.28      0.07 o 
  -2  10  -5        8.73        8.34      0.14 o 
  -1  10  -5        4.31        4.63      0.11 o 
  -4  11  -5        2.57        2.23      0.06 o 
  -3  11  -5        0.56        0.57      0.06 o 
  -2  11  -5        4.18        5.33      0.10 o 
   2   5  -4       10.77        9.90      0.15 o 
   1   6  -4       29.19       30.18      0.24 o 
   2   6  -4       54.84       54.58      0.34 o 
  -3   7  -4       18.06       17.93      0.20 o 
  -2   7  -4        5.79        6.64      0.13 o 
  -1   7  -4       48.37       52.76      0.32 o 
   0   7  -4      140.61      130.19      0.51 o 
   1   7  -4       33.87       32.52      0.28 o 
  -5   8  -4        2.02        1.85      0.09 o 
  -4   8  -4        9.75        9.96      0.17 o 
  -3   8  -4        9.12        9.22      0.16 o 
  -2   8  -4        8.25        9.48      0.17 o 
  -1   8  -4       35.22       34.16      0.29 o 
   0   8  -4      111.50      103.92      0.48 o 
   1   8  -4        5.48        4.69      0.13 o 
  -5   9  -4        0.78        1.11      0.08 o 
  -4   9  -4        2.73        2.07      0.11 o 
  -3   9  -4       70.65       74.41      0.42 o 
  -2   9  -4       43.63       40.70      0.31 o 
  -1   9  -4        2.91        3.16      0.11 o 
   0   9  -4        0.00       -0.06      0.07 o 
  -5  10  -4       14.74       16.46      0.16 o 
  -4  10  -4        3.61        3.49      0.10 o 
  -3  10  -4        0.00        0.05      0.07 o 
  -2  10  -4        0.66        0.81      0.08 o 
  -1  10  -4        1.27        1.31      0.08 o 
  -4  11  -4        0.35        0.19      0.05 o 
  -3  11  -4        1.59        1.38      0.07 o 
  -2  11  -4        2.34        2.39      0.08 o 
  -1  11  -4        1.60        2.15      0.07 o 
   1   6  -3       72.92       68.52      0.35 o 
   2   6  -3      107.33      103.14      0.46 o 
  -6   7  -3       18.74       18.89      0.19 o 
  -4   7  -3       20.26       22.61      0.23 o 
  -3   7  -3        0.26        0.23      0.07 o 
  -2   7  -3        3.46        3.28      0.10 o 
  -1   7  -3        4.94        5.75      0.13 o 
   0   7  -3      106.03      103.67      0.46 o 
   1   7  -3      418.11      384.96      0.89 o 
  -6   8  -3        0.21        0.25      0.07 o 
  -5   8  -3        1.44        1.53      0.10 o 
  -4   8  -3        1.44        1.86      0.11 o 
  -3   8  -3       11.01       10.93      0.18 o 
  -2   8  -3       38.68       38.93      0.31 o 
  -1   8  -3      228.84      221.36      0.71 o 
   0   8  -3       57.18       51.49      0.34 o 
   1   8  -3       94.16       90.46      0.45 o 
  -6   9  -3        1.20        0.99      0.07 o 
  -5   9  -3        5.29        6.51      0.14 o 
  -4   9  -3       12.61       13.81      0.19 o 
  -3   9  -3       12.29       13.61      0.20 o 
  -2   9  -3       26.14       25.67      0.25 o 
  -1   9  -3        1.18        1.81      0.10 o 
   0   9  -3        1.69        2.12      0.10 o 
  -6  10  -3        0.59        0.90      0.05 o 
  -5  10  -3        4.39        5.11      0.11 o 
  -4  10  -3       16.25       14.67      0.18 o 
  -3  10  -3        7.66        7.29      0.14 o 
  -2  10  -3        1.55        1.19      0.09 o 
  -1  10  -3       15.26       14.72      0.18 o 
   0  10  -3        0.02        0.21      0.06 o 
  -5  11  -3        2.44        2.87      0.06 o 
  -4  11  -3        0.27        0.14      0.05 o 
  -3  11  -3        3.74        3.60      0.09 o 
  -2  11  -3        0.01        0.01      0.05 o 
  -1  11  -3        0.00        0.02      0.05 o 
   1   6  -2       95.37       90.43      0.39 o 
   2   6  -2       96.62       94.84      0.43 o 
  -3   7  -2        1.27        0.99      0.08 o 
  -2   7  -2       28.29       29.83      0.25 o 
  -1   7  -2       60.88       59.88      0.35 o 
   0   7  -2      399.09      382.46      0.86 o 
   1   7  -2        4.01        4.66      0.12 o 
  -7   8  -2        0.13        0.15      0.05 o 
  -6   8  -2        5.56        5.94      0.13 o 
  -5   8  -2        0.40        0.57      0.09 o 
  -4   8  -2        0.13        0.07      0.09 o 
  -3   8  -2       14.65       16.99      0.22 o 
  -2   8  -2       55.30       55.74      0.36 o 
  -1   8  -2      130.33      117.84      0.52 o 
   0   8  -2        2.77        1.96      0.10 o 
   1   8  -2       43.38       43.14      0.31 o 
  -6   9  -2        0.87        1.31      0.08 o 
  -5   9  -2        0.11        0.26      0.08 o 
  -4   9  -2        7.72        8.99      0.16 o 
  -3   9  -2      100.90       95.19      0.48 o 
  -2   9  -2       14.58       12.35      0.18 o 
  -1   9  -2      113.90      106.42      0.49 o 
   0   9  -2        8.73        8.18      0.15 o 
  -6  10  -2        2.38        2.65      0.07 o 
  -5  10  -2       19.21       20.21      0.19 o 
  -4  10  -2        7.19        6.71      0.13 o 
  -3  10  -2       16.23       17.45      0.20 o 
  -2  10  -2        0.59        0.63      0.08 o 
  -1  10  -2        0.22        0.09      0.07 o 
   0  10  -2        0.37        0.71      0.07 o 
  -5  11  -2        0.37        0.35      0.05 o 
  -4  11  -2        0.41        0.27      0.05 o 
  -3  11  -2        5.49        4.31      0.09 o 
  -2  11  -2        0.02        0.10      0.05 o 
  -1  11  -2        0.08        0.09      0.05 o 
   1   6  -1       25.00       24.06      0.20 o 
   2   6  -1       15.97       16.36      0.18 o 
  -2   7  -1        1.65        1.69      0.09 o 
  -1   7  -1       58.63       60.31      0.35 o 
   0   7  -1       42.51       45.93      0.31 o 
   1   7  -1        0.56        0.54      0.07 o 
  -7   8  -1        0.06        0.07      0.06 o 
  -6   8  -1        0.17       -0.08      0.08 o 
  -4   8  -1        2.80        2.35      0.12 o 
  -3   8  -1       27.44       28.45      0.27 o 
  -2   8  -1      106.09      101.98      0.49 o 
  -1   8  -1        1.03        0.58      0.09 o 
   0   8  -1        0.50        0.63      0.08 o 
   1   8  -1        4.22        4.54      0.11 o 
  -7   9  -1        0.04        0.10      0.04 o 
  -6   9  -1        0.13        0.08      0.07 o 
  -5   9  -1        7.74        8.40      0.15 o 
  -4   9  -1       27.61       29.02      0.27 o 
  -3   9  -1        6.95        6.37      0.15 o 
  -2   9  -1        0.55        0.00      0.08 o 
  -1   9  -1        7.93        7.93      0.15 o 
   0   9  -1        0.40        0.44      0.07 o 
  -6  10  -1        1.84        2.47      0.07 o 
  -5  10  -1       12.07       11.48      0.15 o 
  -4  10  -1        2.47        2.36      0.10 o 
  -3  10  -1       31.36       29.46      0.25 o 
  -2  10  -1        2.96        3.03      0.10 o 
  -1  10  -1        4.82        5.54      0.11 o 
  -5  11  -1        9.53        9.72      0.10 o 
  -4  11  -1        1.65        1.74      0.07 o 
  -3  11  -1        0.07        0.18      0.05 o 
  -2  11  -1        0.33        0.37      0.05 o 
   1   6   0       40.94       43.78      0.27 o 
  -2   7   0       14.00       14.27      0.18 o 
  -1   7   0       11.45       12.05      0.16 o 
   0   7   0       89.58       94.53      0.42 o 
   1   7   0       18.41       18.16      0.19 o 
  -7   8   0        0.44        0.27      0.06 o 
  -4   8   0        0.65        0.29      0.08 o 
  -3   8   0       17.23       18.28      0.22 o 
  -2   8   0        1.19        1.20      0.09 o 
  -1   8   0        4.53        4.28      0.12 o 
   0   8   0       29.44       26.90      0.24 o 
   1   8   0        0.94        1.03      0.07 o 
  -7   9   0        0.16        0.26      0.05 o 
  -6   9   0        0.07       -0.07      0.07 o 
  -5   9   0        8.58        9.09      0.16 o 
  -4   9   0       13.12       13.10      0.19 o 
  -3   9   0        6.65        6.98      0.15 o 
  -2   9   0        0.04       -0.07      0.07 o 
  -1   9   0        1.48        1.32      0.08 o 
   0   9   0        0.49        0.60      0.07 o 
  -6  10   0        5.49        6.22      0.10 o 
  -5  10   0        0.60        0.72      0.07 o 
  -4  10   0        2.51        2.49      0.09 o 
  -3  10   0        0.74        0.86      0.08 o 
  -2  10   0        0.03        0.05      0.06 o 
  -1  10   0        4.99        5.05      0.10 o 
  -4  11   0        0.31        0.41      0.05 o 
  -3  11   0        2.86        2.76      0.07 o 
  -2  11   0        1.91        2.24      0.06 o 
  -2   7   1        0.86        0.55      0.07 o 
  -1   7   1       31.83       34.24      0.26 o 
   0   7   1       25.78       33.27      0.25 o 
  -7   8   1        0.87        0.84      0.07 o 
  -4   8   1        1.26        0.88      0.09 o 
  -3   8   1        2.93        3.11      0.11 o 
  -2   8   1       13.37       13.83      0.19 o 
  -1   8   1        0.41        0.43      0.07 o 
   0   8   1       14.59       13.92      0.17 o 
  -7   9   1        0.51        0.49      0.05 o 
  -6   9   1        0.15        0.14      0.07 o 
  -5   9   1        0.71        0.88      0.08 o 
  -4   9   1        3.30        3.45      0.11 o 
  -3   9   1        1.05        0.91      0.08 o 
  -2   9   1       12.54       12.67      0.17 o 
  -1   9   1        6.09        5.42      0.11 o 
  -6  10   1        0.09        0.09      0.05 o 
  -5  10   1        2.13        2.29      0.08 o 
  -4  10   1        1.18        1.27      0.08 o 
  -3  10   1        0.03       -0.02      0.06 o 
  -2  10   1        0.02       -0.04      0.05 o 
  -2   7   2        9.45        9.39      0.15 o 
  -1   7   2        0.25        0.46      0.07 o 
  -7   8   2        1.29        1.43      0.07 o 
  -4   8   2        0.04        0.01      0.07 o 
  -3   8   2        8.49        8.79      0.16 o 
  -2   8   2        0.32        0.52      0.08 o 
  -1   8   2       27.12       27.74      0.24 o 
  -7   9   2        0.25        0.19      0.04 o 
  -6   9   2        0.01        0.03      0.06 o 
  -5   9   2        1.48        1.79      0.08 o 
  -4   9   2        0.01        0.04      0.07 o 
  -3   9   2        0.57        0.61      0.08 o 
  -2   9   2        0.02        0.15      0.07 o 
  -5  10   2        0.04        0.03      0.05 o 
  -4  10   2        2.16        2.33      0.08 o 
  -3  10   2        4.00        3.56      0.09 o 
  -2   7   3        0.00        0.06      0.06 o 
  -7   8   3        3.81        3.49      0.08 o 
  -4   8   3        1.74        1.36      0.09 o 
  -3   8   3        1.47        1.83      0.09 o 
  -2   8   3        0.48        0.91      0.08 o 
  -6   9   3        0.13        0.12      0.05 o 
  -5   9   3        0.12        0.18      0.06 o 
  -4   9   3        0.00        0.04      0.06 o 
  -3   9   3        8.88        9.81      0.14 o 
  -5  10   3        0.36        0.49      0.04 o 
  -4  10   3        1.47        1.52      0.06 o 
  -3   7   4        0.21        0.40      0.07 o 
  -7   8   4        0.38        0.39      0.05 o 
  -5   8   4        0.05       -0.04      0.07 o 
  -4   8   4        0.00       -0.07      0.07 o 
  -3   8   4        0.46        0.29      0.07 o 
  -6   9   4        0.25        0.19      0.05 o 
  -5   9   4        0.01        0.04      0.05 o 
  -4   9   4        0.74        1.02      0.07 o 
  -6   8   5        0.03        0.00      0.05 o 
  -5   8   5        0.00        0.02      0.06 o 
  -4   8   5        1.39        1.59      0.08 o 
  -5   9   5        0.06       -0.04      0.04 o 
  -7   7   6        0.18        0.36      0.04 o 
  -4   7   6        2.83        3.10      0.10 o 
  -5   8   6        3.42        3.95      0.08 o 
  -6   7   7        3.73        4.36      0.08 o 
  -4  -5  -4        1.73        2.01      0.07 o 
  -5  -4  -4        0.01        0.02      0.05 o 
  -4  -4  -4        1.33        1.60      0.08 o 
  -6  -3  -4        0.47        0.53      0.05 o 
  -4  -6  -3        0.88        0.91      0.06 o 
  -3  -6  -3        5.95        5.63      0.11 o 
  -5  -5  -3        0.01       -0.01      0.04 o 
  -4  -5  -3        4.04        4.76      0.11 o 
  -3  -5  -3        4.87        5.87      0.13 o 
  -2  -5  -3        0.99        1.63      0.08 o 
  -6  -4  -3        0.48        0.42      0.04 o 
  -5  -4  -3        5.88        6.30      0.12 o 
  -6  -3  -3        1.79        2.20      0.07 o 
  -7  -2  -3        0.01        0.04      0.04 o 
  -3  -7  -2        1.42        1.36      0.06 o 
  -2  -7  -2       46.81       49.22      0.29 o 
  -1  -7  -2       11.61       11.21      0.15 o 
  -4  -6  -2        3.27        3.17      0.09 o 
  -3  -6  -2       13.43       13.19      0.17 o 
  -2  -6  -2        0.31        0.30      0.06 o 
  -1  -6  -2        0.13        0.19      0.06 o 
  -5  -5  -2        7.27        7.54      0.11 o 
  -4  -5  -2       20.11       22.56      0.22 o 
  -3  -5  -2       11.38       11.96      0.17 o 
  -2  -5  -2        0.45        0.89      0.07 o 
  -6  -4  -2        3.98        4.50      0.08 o 
  -3  -8  -1        0.30        0.09      0.04 o 
  -2  -8  -1        0.53        0.75      0.06 o 
  -1  -8  -1        2.12        1.74      0.08 o 
  -4  -7  -1        0.11        0.08      0.04 o 
  -3  -7  -1        1.78        1.60      0.08 o 
  -2  -7  -1        0.52        0.42      0.07 o 
  -1  -7  -1       20.42       19.38      0.20 o 
  -5  -6  -1        1.72        1.50      0.06 o 
  -4  -6  -1       11.97       12.92      0.16 o 
  -3  -6  -1        8.86        8.87      0.15 o 
  -2  -6  -1        1.63        2.22      0.09 o 
  -1  -6  -1        2.22        2.42      0.09 o 
  -5  -5  -1        2.34        2.53      0.08 o 
  -4  -5  -1        4.05        3.35      0.11 o 
  -3  -5  -1        3.49        3.51      0.11 o 
  -2  -5  -1        5.83        5.32      0.11 o 
  -6  -4  -1        0.97        1.31      0.07 o 
  -7  -3  -1        0.49        0.62      0.04 o 
  -2  -9   0        0.09        0.05      0.04 o 
  -1  -9   0        1.89        1.83      0.07 o 
   1  -9   0        1.23        1.21      0.07 o 
  -3  -8   0        0.11        0.08      0.05 o 
  -2  -8   0        1.47        1.14      0.07 o 
  -1  -8   0        0.79        0.75      0.07 o 
   1  -8   0        3.77        4.78      0.11 o 
  -4  -7   0        0.00       -0.04      0.05 o 
  -3  -7   0        1.51        1.25      0.08 o 
  -2  -7   0        6.56        6.08      0.13 o 
  -1  -7   0       15.32       13.86      0.18 o 
   1  -7   0        9.53        9.42      0.14 o 
   2  -7   0       11.65       12.75      0.15 o 
  -5  -6   0        0.69        0.68      0.05 o 
  -4  -6   0        6.28        5.90      0.12 o 
  -3  -6   0        0.01        0.02      0.07 o 
  -2  -6   0       24.30       24.35      0.23 o 
  -1  -6   0       34.06       35.90      0.26 o 
  -6  -5   0        0.01        0.03      0.04 o 
  -5  -5   0        1.04        1.24      0.07 o 
  -4  -5   0        4.50        4.39      0.12 o 
  -3  -5   0        0.34        0.10      0.07 o 
  -2  -5   0        7.77        7.40      0.13 o 
  -6  -4   0        1.77        1.77      0.07 o 
  -7  -3   0        0.00       -0.02      0.04 o 
  -2  -9   1        2.82        3.47      0.08 o 
  -1  -9   1       11.66       12.14      0.15 o 
   1  -9   1        6.60        7.42      0.13 o 
  -3  -8   1        3.57        3.57      0.09 o 
  -2  -8   1        1.57        1.49      0.08 o 
  -1  -8   1        3.51        3.10      0.10 o 
   1  -8   1        0.86        0.85      0.08 o 
   2  -8   1       88.28       87.19      0.41 o 
  -4  -7   1        0.05        0.10      0.05 o 
  -3  -7   1        1.17        1.47      0.09 o 
  -2  -7   1        7.69        7.11      0.14 o 
  -1  -7   1        0.46        0.39      0.07 o 
   1  -7   1       48.79       48.82      0.30 o 
   2  -7   1        1.38        1.35      0.08 o 
  -5  -6   1        0.02        0.11      0.05 o 
  -4  -6   1        1.41        1.90      0.09 o 
  -3  -6   1       11.64       10.36      0.17 o 
  -2  -6   1       13.29       12.90      0.18 o 
  -1  -6   1       20.80       20.46      0.20 o 
  -6  -5   1        1.66        1.96      0.06 o 
  -5  -5   1        4.10        4.33      0.11 o 
  -4  -5   1        4.91        4.72      0.12 o 
  -3  -5   1       34.84       36.23      0.30 o 
  -6  -4   1        1.33        1.09      0.07 o 
  -7  -3   1        0.03       -0.05      0.05 o 
  -1 -10   2        0.05        0.06      0.04 o 
  -3  -9   2        0.20        0.31      0.04 o 
  -2  -9   2        1.64        1.68      0.07 o 
  -1  -9   2        0.80        0.96      0.07 o 
   1  -9   2       94.78       89.22      0.42 o 
  -4  -8   2        2.21        2.55      0.06 o 
  -3  -8   2        4.28        4.94      0.10 o 
  -2  -8   2        0.04        0.04      0.06 o 
  -1  -8   2       36.10       35.57      0.29 o 
   1  -8   2      108.45      100.25      0.45 o 
   2  -8   2       46.02       44.16      0.30 o 
  -5  -7   2        1.74        2.24      0.05 o 
  -4  -7   2        0.00        0.07      0.06 o 
  -3  -7   2        3.31        3.57      0.11 o 
  -2  -7   2        2.72        2.72      0.10 o 
  -1  -7   2        3.34        2.73      0.13 o 
   1  -7   2       50.66       47.60      0.29 o 
   2  -7   2       23.54       22.75      0.20 o 
  -5  -6   2        0.92        1.24      0.07 o 
  -4  -6   2        0.29        0.36      0.07 o 
  -3  -6   2        0.94        1.23      0.09 o 
  -2  -6   2       80.40       85.91      0.44 o 
  -1  -6   2       79.36       81.99      0.40 o 
  -6  -5   2        0.15        0.31      0.05 o 
  -5  -5   2        2.44        2.49      0.10 o 
  -3  -5   2       11.38       11.27      0.17 o 
  -6  -4   2        0.47        0.57      0.07 o 
  -5  -4   2        6.71        6.52      0.15 o 
  -7  -3   2        0.67        0.78      0.05 o 
  -1 -10   3        0.35        0.52      0.05 o 
  -3  -9   3        0.00       -0.03      0.04 o 
  -2  -9   3        1.34        1.81      0.07 o 
  -1  -9   3        5.40        4.58      0.11 o 
   1  -9   3        0.98        1.36      0.09 o 
  -4  -8   3        0.09        0.02      0.04 o 
  -3  -8   3        0.30        0.24      0.06 o 
  -2  -8   3        1.24        1.34      0.08 o 
  -1  -8   3       78.35       76.74      0.42 o 
   1  -8   3      190.42      165.39      0.58 o 
   2  -8   3       32.18       28.38      0.25 o 
  -5  -7   3        0.16        0.22      0.04 o 
  -4  -7   3        0.06        0.10      0.05 o 
  -3  -7   3       48.66       49.40      0.33 o 
  -2  -7   3       11.67       11.84      0.18 o 
  -1  -7   3      347.91      327.22      0.85 o 
   1  -7   3        4.11        4.03      0.10 o 
   2  -7   3        2.88        2.38      0.09 o 
  -5  -6   3        5.04        5.51      0.11 o 
  -4  -6   3        0.57        0.53      0.08 o 
  -3  -6   3       38.27       36.48      0.29 o 
  -2  -6   3       89.31       86.79      0.43 o 
  -1  -6   3       60.68       59.59      0.34 o 
  -6  -5   3        0.20        0.27      0.05 o 
  -5  -5   3        0.32        0.38      0.07 o 
  -4  -5   3       54.58       59.10      0.38 o 
  -3  -5   3      124.25      126.78      0.52 o 
  -6  -4   3        1.91        2.29      0.09 o 
  -5  -4   3       23.85       26.01      0.25 o 
  -7  -3   3        2.06        2.26      0.06 o 
  -6  -3   3        2.62        2.85      0.10 o 
  -7  -2   3        2.60        3.22      0.09 o 
  -2 -10   4        4.69        6.61      0.07 o 
  -1 -10   4        0.71        0.85      0.06 o 
  -3  -9   4        0.07       -0.04      0.04 o 
  -2  -9   4        0.06        0.27      0.06 o 
  -1  -9   4        6.57        6.13      0.12 o 
   1  -9   4        2.42        2.38      0.10 o 
  -4  -8   4        1.20        2.06      0.06 o 
  -3  -8   4        7.34        7.04      0.12 o 
  -2  -8   4        2.45        2.33      0.09 o 
  -1  -8   4        4.56        3.72      0.11 o 
   1  -8   4       29.31       24.74      0.24 o 
  -5  -7   4        1.02        0.97      0.04 o 
  -4  -7   4        0.05        0.17      0.06 o 
  -3  -7   4        3.80        4.00      0.11 o 
  -2  -7   4       24.66       21.65      0.22 o 
  -1  -7   4       28.19       25.93      0.24 o 
   1  -7   4       40.25       40.40      0.28 o 
   2  -7   4        4.82        4.72      0.11 o 
  -5  -6   4        9.30       10.40      0.13 o 
  -4  -6   4       13.48       13.67      0.18 o 
  -3  -6   4      183.26      173.74      0.63 o 
  -2  -6   4       45.63       45.02      0.31 o 
  -1  -6   4       24.29       24.22      0.22 o 
  -6  -5   4        0.45        0.57      0.05 o 
  -5  -5   4       49.07       52.95      0.32 o 
  -4  -5   4       17.41       17.24      0.21 o 
  -3  -5   4        0.46        0.42      0.07 o 
  -6  -4   4       11.58       12.71      0.15 o 
  -5  -4   4       28.06       30.76      0.27 o 
  -4  -4   4        1.64        1.55      0.09 o 
  -3  -4   4       13.42       13.49      0.17 o 
  -6  -3   4        3.80        4.48      0.11 o 
  -1 -10   5        0.22        0.22      0.05 o 
  -3  -9   5        0.21        0.26      0.04 o 
  -2  -9   5        2.85        3.28      0.09 o 
  -1  -9   5        1.97        2.04      0.09 o 
   1  -9   5        0.69        0.62      0.07 o 
  -4  -8   5        0.08       -0.04      0.04 o 
  -3  -8   5        2.19        1.92      0.07 o 
  -2  -8   5        3.62        3.95      0.11 o 
  -1  -8   5        2.19        1.62      0.08 o 
   1  -8   5       89.09       80.67      0.42 o 
  -4  -7   5        0.13        0.07      0.06 o 
  -3  -7   5        0.38        0.50      0.07 o 
  -2  -7   5       30.13       28.88      0.26 o 
  -1  -7   5      100.14       92.59      0.45 o 
   1  -7   5        0.00       -0.06      0.06 o 
  -5  -6   5        0.35        0.61      0.06 o 
  -4  -6   5        9.44        9.36      0.15 o 
  -3  -6   5       17.01       16.36      0.20 o 
  -2  -6   5        4.43        4.36      0.11 o 
  -1  -6   5       17.47       17.83      0.19 o 
  -6  -5   5        4.58        4.31      0.07 o 
  -5  -5   5        9.99       10.58      0.15 o 
  -4  -5   5       14.50       16.70      0.20 o 
  -3  -5   5       31.52       29.74      0.26 o 
  -2  -5   5       14.40       16.83      0.19 o 
  -6  -4   5        3.51        3.93      0.09 o 
  -5  -4   5       19.99       21.01      0.21 o 
  -4  -4   5        1.39        1.35      0.08 o 
  -3  -4   5       16.65       16.44      0.18 o 
  -6  -3   5        0.82        1.31      0.08 o 
  -5  -3   5        3.57        3.54      0.11 o 
  -4  -3   5        9.25       12.16      0.16 o 
  -3  -9   6        0.01       -0.03      0.03 o 
  -2  -9   6        6.37        7.80      0.11 o 
  -1  -9   6        0.95        1.23      0.07 o 
  -3  -8   6        2.12        2.11      0.07 o 
  -2  -8   6       11.18       10.01      0.15 o 
  -1  -8   6        1.26        1.38      0.09 o 
   1  -8   6        1.09        0.85      0.08 o 
  -4  -7   6        2.96        3.35      0.08 o 
  -3  -7   6        0.48        0.36      0.07 o 
  -2  -7   6        1.25        1.38      0.09 o 
  -1  -7   6       24.46       23.06      0.23 o 
   1  -7   6        2.41        2.31      0.09 o 
  -5  -6   6        0.17        0.27      0.05 o 
  -4  -6   6        1.08        1.35      0.08 o 
  -3  -6   6       26.27       26.97      0.24 o 
  -2  -6   6       16.05       14.64      0.18 o 
  -1  -6   6        7.28        7.89      0.14 o 
  -5  -5   6       12.41       14.03      0.15 o 
  -4  -5   6        9.00        9.22      0.15 o 
  -2  -5   6        2.20        2.31      0.09 o 
  -5  -4   6        4.68        5.34      0.11 o 
  -4  -4   6        6.32        6.57      0.13 o 
  -3  -4   6       11.86       12.02      0.16 o 
  -2  -9   7        0.30        0.15      0.05 o 
  -1  -9   7        1.21        1.09      0.07 o 
  -3  -8   7        0.02       -0.04      0.05 o 
  -2  -8   7        5.31        5.13      0.11 o 
  -1  -8   7        0.00        0.03      0.06 o 
  -4  -7   7        2.19        2.07      0.06 o 
  -3  -7   7        0.81        0.93      0.07 o 
  -2  -7   7        0.15        0.12      0.06 o 
  -1  -7   7        0.32        0.26      0.07 o 
   1  -7   7        5.42        4.09      0.11 o 
  -4  -6   7        0.85        0.96      0.07 o 
  -3  -6   7        2.14        2.07      0.09 o 
  -2  -6   7       11.84       11.48      0.16 o 
  -1  -6   7        0.04        0.02      0.06 o 
  -3  -5   7        4.69        4.84      0.11 o 
  -2  -5   7        0.00        0.08      0.06 o 
  -3  -8   8        0.54        0.62      0.05 o 
  -2  -8   8        0.91        0.94      0.06 o 
  -1  -8   8        0.00        0.10      0.06 o 
  -3  -7   8        0.02        0.03      0.05 o 
  -2  -7   8        8.02        8.38      0.14 o 
  -1  -7   8       15.08       15.21      0.18 o 
  -2  -6   8        2.94        3.21      0.10 o 
  -1  -6   8        5.85        5.51      0.12 o 
  -1  -7   9        8.72        9.30      0.14 o 
  -3   6 -13        0.11        0.19      0.05 o 
  -4   3 -12        0.09        0.26      0.05 o 
  -4   4 -12        0.17        0.26      0.05 o 
  -3   4 -12        0.14        0.12      0.06 o 
  -4   5 -12        0.09        0.06      0.05 o 
  -3   5 -12        0.15        0.08      0.06 o 
  -2   5 -12        0.01       -0.04      0.06 o 
  -4   6 -12        0.30        0.26      0.06 o 
  -3   6 -12        0.57        0.62      0.07 o 
  -2   6 -12        4.38        4.53      0.11 o 
  -4   7 -12        1.92        2.22      0.07 o 
  -3   7 -12        1.69        1.96      0.08 o 
  -2   7 -12        1.33        1.41      0.08 o 
  -5   2 -11        0.54        0.58      0.05 o 
  -4   2 -11        6.74        6.68      0.11 o 
  -3   2 -11        1.43        1.36      0.08 o 
  -5   3 -11        0.25        0.35      0.05 o 
  -4   3 -11        0.01        0.08      0.06 o 
  -3   3 -11        1.91        1.65      0.09 o 
  -5   4 -11        0.39        0.36      0.06 o 
  -4   4 -11       12.73       13.56      0.16 o 
  -3   4 -11       27.45       29.11      0.24 o 
  -2   4 -11       21.30       23.39      0.22 o 
  -5   5 -11        1.32        1.21      0.07 o 
  -4   5 -11        0.02        0.03      0.07 o 
  -3   5 -11        6.31        6.32      0.13 o 
  -2   5 -11        0.45        0.47      0.08 o 
  -1   5 -11        0.00        0.02      0.08 o 
  -5   6 -11        3.41        3.67      0.08 o 
  -4   6 -11        0.10        0.25      0.06 o 
  -3   6 -11        1.48        1.61      0.09 o 
  -2   6 -11        0.00        0.02      0.07 o 
  -1   6 -11        5.55        5.69      0.13 o 
  -5   7 -11        0.23        0.22      0.05 o 
  -4   7 -11        0.81        0.99      0.07 o 
  -3   7 -11        1.23        1.10      0.08 o 
  -2   7 -11        0.45        0.19      0.07 o 
  -4   8 -11        0.81        0.73      0.06 o 
  -3   8 -11        0.48        0.13      0.06 o 
  -5   1 -10        1.35        1.59      0.06 o 
  -5   2 -10        6.43        6.61      0.11 o 
  -3   2 -10        3.16        2.42      0.10 o 
  -6   3 -10        2.48        2.46      0.06 o 
  -5   3 -10        0.81        1.01      0.07 o 
  -4   3 -10        0.67        0.71      0.08 o 
  -3   3 -10       19.42       19.07      0.21 o 
  -2   3 -10       43.42       47.23      0.31 o 
  -6   4 -10        0.47        0.63      0.05 o 
  -5   4 -10        4.30        4.34      0.11 o 
  -4   4 -10        3.51        3.72      0.12 o 
  -3   4 -10       10.65       10.51      0.17 o 
  -2   4 -10       46.46       48.40      0.32 o 
  -1   4 -10      391.55      412.34      0.85 o 
  -6   5 -10        0.96        1.25      0.06 o 
  -5   5 -10       17.42       18.06      0.19 o 
  -4   5 -10       38.91       38.87      0.29 o 
  -3   5 -10       64.62       64.44      0.38 o 
  -2   5 -10        0.43        0.20      0.09 o 
  -1   5 -10        4.12        3.38      0.12 o 
   0   5 -10       63.40       67.69      0.37 o 
  -6   6 -10        4.82        5.80      0.08 o 
  -5   6 -10        0.18        0.34      0.07 o 
  -4   6 -10        1.05        0.82      0.09 o 
  -3   6 -10        3.32        3.18      0.11 o 
  -2   6 -10       49.79       50.68      0.35 o 
  -1   6 -10       49.08       51.36      0.35 o 
  -5   7 -10        0.77        0.79      0.07 o 
  -4   7 -10        5.86        5.30      0.12 o 
  -3   7 -10       13.04       12.60      0.18 o 
  -2   7 -10        0.86        0.66      0.09 o 
  -1   7 -10        0.42        0.27      0.08 o 
  -5   8 -10        0.85        0.67      0.06 o 
  -4   8 -10        0.63        0.84      0.08 o 
  -3   8 -10        4.67        4.25      0.12 o 
  -2   8 -10        6.78        6.33      0.14 o 
  -6   1  -9        0.64        0.62      0.05 o 
  -6   2  -9        3.47        3.50      0.08 o 
  -6   3  -9        0.37        0.28      0.06 o 
  -2   3  -9        1.65        1.11      0.09 o 
  -6   4  -9        0.07        0.08      0.06 o 
  -5   4  -9        0.01        0.12      0.08 o 
  -4   4  -9       10.89        9.85      0.17 o 
  -3   4  -9       89.07       90.16      0.45 o 
  -2   4  -9       14.89       16.25      0.19 o 
  -1   4  -9       30.16       31.05      0.24 o 
  -6   5  -9        5.84        5.90      0.11 o 
  -5   5  -9        8.58        9.15      0.15 o 
  -4   5  -9        0.75        0.71      0.10 o 
  -3   5  -9      160.64      157.38      0.60 o 
  -2   5  -9       13.65       13.60      0.19 o 
  -1   5  -9       32.66       33.81      0.27 o 
   0   5  -9        2.97        2.54      0.10 o 
  -6   6  -9        6.84        7.02      0.11 o 
  -5   6  -9       54.48       54.66      0.33 o 
  -4   6  -9        0.10        0.11      0.08 o 
  -3   6  -9       22.42       21.25      0.23 o 
  -2   6  -9        3.76        3.36      0.11 o 
  -1   6  -9        2.12        2.31      0.10 o 
   0   6  -9        8.05        8.69      0.15 o 
  -6   7  -9        0.00        0.01      0.05 o 
  -5   7  -9        0.07        0.28      0.07 o 
  -4   7  -9       15.11       14.54      0.19 o 
  -3   7  -9        9.90        9.41      0.17 o 
  -2   7  -9        3.17        2.98      0.11 o 
  -1   7  -9        6.90        4.79      0.13 o 
  -5   8  -9        6.41        6.40      0.12 o 
  -4   8  -9        0.33        0.43      0.08 o 
  -3   8  -9        5.44        5.98      0.14 o 
  -2   8  -9        0.10        0.09      0.08 o 
  -5   9  -9        0.02       -0.05      0.05 o 
  -4   9  -9        2.30        3.02      0.09 o 
  -7   3  -8        0.00       -0.04      0.04 o 
  -7   4  -8        0.02       -0.02      0.04 o 
  -5   4  -8        3.41        3.24      0.11 o 
  -3   4  -8       41.72       43.22      0.30 o 
  -2   4  -8        2.71        2.84      0.10 o 
  -7   5  -8        0.67        0.79      0.05 o 
  -6   5  -8        0.01       -0.05      0.07 o 
  -5   5  -8       22.32       23.73      0.24 o 
  -4   5  -8        5.81        5.50      0.13 o 
  -3   5  -8        4.33        4.14      0.12 o 
  -2   5  -8       20.06       20.18      0.21 o 
  -1   5  -8       27.15       28.71      0.24 o 
   0   5  -8       12.11       11.81      0.16 o 
  -6   6  -8        2.25        2.00      0.08 o 
  -5   6  -8        8.24        8.22      0.15 o 
  -4   6  -8       11.74       12.28      0.19 o 
  -3   6  -8        0.85        1.14      0.09 o 
  -2   6  -8        0.46        0.20      0.07 o 
  -1   6  -8       47.42       46.59      0.32 o 
   0   6  -8        7.08        5.09      0.12 o 
  -6   7  -8        0.68        0.84      0.07 o 
  -5   7  -8       10.84       11.55      0.16 o 
  -4   7  -8        0.11        0.21      0.08 o 
  -3   7  -8        0.97        0.76      0.08 o 
  -2   7  -8        0.51        0.55      0.08 o 
  -1   7  -8        1.19        1.36      0.09 o 
  -6   8  -8        1.65        1.75      0.07 o 
  -5   8  -8        0.03        0.02      0.07 o 
  -4   8  -8        0.06        0.11      0.08 o 
  -3   8  -8        0.30        0.29      0.08 o 
  -2   8  -8       14.98       13.43      0.20 o 
  -5   9  -8        1.68        2.06      0.08 o 
  -4   9  -8        2.58        2.61      0.10 o 
  -3   9  -8        3.58        4.04      0.12 o 
  -7   2  -7        0.66        0.51      0.05 o 
  -7   3  -7        0.39        0.43      0.06 o 
  -7   4  -7        0.04        0.08      0.05 o 
  -6   4  -7        0.81        0.83      0.08 o 
  -7   5  -7        0.27        0.32      0.05 o 
  -6   5  -7        0.81        0.76      0.08 o 
  -5   5  -7        8.32        8.14      0.15 o 
  -4   5  -7        0.02        0.10      0.07 o 
  -3   5  -7        6.45        6.45      0.13 o 
  -2   5  -7        4.91        4.57      0.11 o 
  -7   6  -7        3.05        3.30      0.07 o 
  -6   6  -7        0.01        0.03      0.07 o 
  -5   6  -7        6.33        6.21      0.14 o 
  -4   6  -7        1.91        2.03      0.10 o 
  -3   6  -7        5.10        3.96      0.11 o 
  -2   6  -7       10.17        9.95      0.15 o 
  -1   6  -7       11.07       10.44      0.16 o 
   0   6  -7        1.97        2.37      0.09 o 
  -6   7  -7        2.14        2.33      0.08 o 
  -5   7  -7        0.23        0.08      0.07 o 
  -4   7  -7        4.02        3.93      0.12 o 
  -3   7  -7       21.07       19.42      0.22 o 
  -2   7  -7        0.04        0.14      0.07 o 
  -1   7  -7        6.52        5.30      0.13 o 
  -6   8  -7        1.15        1.58      0.07 o 
  -5   8  -7        0.70        0.84      0.08 o 
  -4   8  -7        0.73        1.15      0.09 o 
  -3   8  -7        3.83        4.51      0.13 o 
  -2   8  -7        5.87        4.80      0.13 o 
  -5   9  -7        0.03        0.09      0.06 o 
  -4   9  -7        3.40        3.02      0.10 o 
  -3   9  -7        6.10        5.65      0.13 o 
  -7   4  -6        0.29        0.22      0.06 o 
  -7   5  -6        0.00       -0.06      0.06 o 
  -6   5  -6        0.06        0.10      0.07 o 
  -5   5  -6        0.08        0.18      0.07 o 
  -4   5  -6       14.10       14.75      0.19 o 
  -3   5  -6        2.23        2.34      0.09 o 
  -7   6  -6        0.31        0.45      0.05 o 
  -6   6  -6        0.89        1.05      0.08 o 
  -5   6  -6        1.17        0.92      0.08 o 
  -4   6  -6        3.07        3.45      0.11 o 
  -2   6  -6       49.03       48.50      0.30 o 
  -1   6  -6        0.05        0.02      0.06 o 
   0   6  -6        1.06        1.30      0.08 o 
  -6   7  -6        0.08        0.08      0.06 o 
  -5   7  -6        0.00       -0.03      0.07 o 
  -4   7  -6        0.01       -0.02      0.07 o 
  -3   7  -6        1.42        1.26      0.09 o 
  -2   7  -6        0.13        0.22      0.07 o 
  -1   7  -6        2.90        3.01      0.10 o 
  -6   8  -6        0.22        0.23      0.06 o 
  -5   8  -6        3.02        3.06      0.10 o 
  -4   8  -6        0.13       -0.03      0.07 o 
  -3   8  -6        0.16        0.27      0.08 o 
  -2   8  -6        4.93        5.13      0.13 o 
  -5   9  -6        0.98        1.76      0.08 o 
  -4   9  -6        1.76        1.88      0.09 o 
  -7   4  -5        4.70        4.86      0.10 o 
  -7   5  -5        0.67        0.62      0.07 o 
  -6   5  -5        5.93        6.44      0.13 o 
  -5   5  -5        1.71        2.00      0.09 o 
  -4   5  -5       37.92       37.33      0.28 o 
  -7   6  -5        0.03        0.02      0.05 o 
  -6   6  -5        1.32        1.07      0.08 o 
  -5   6  -5        0.50        0.59      0.08 o 
  -4   6  -5        0.86        0.66      0.08 o 
  -3   6  -5        0.14        0.27      0.07 o 
  -6   7  -5        3.87        3.92      0.10 o 
  -5   7  -5        0.42        0.31      0.08 o 
  -4   7  -5        2.51        2.89      0.10 o 
  -3   7  -5        3.35        2.57      0.10 o 
  -2   7  -5       12.31       12.71      0.18 o 
  -5   8  -5        0.13        0.11      0.07 o 
  -4   8  -5        0.00        0.01      0.08 o 
  -3   8  -5        0.36        0.24      0.08 o 
  -2   8  -5       19.95       19.85      0.22 o 
  -4   9  -5        5.38        6.34      0.13 o 
  -7   4  -4        5.40        5.73      0.11 o 
  -7   5  -4        0.65        0.62      0.07 o 
  -6   5  -4        2.41        2.48      0.10 o 
  -4   5  -4        8.71       10.85      0.15 o 
  -6   6  -4        5.44        5.31      0.12 o 
  -5   6  -4       24.88       26.91      0.24 o 
  -4   6  -4       88.04       87.02      0.41 o 
  -5   7  -4        0.29        0.16      0.07 o 
  -3   7  -4       18.06       17.01      0.20 o 
  -2   7  -4        5.79        6.19      0.13 o 
  -4   8  -4        9.75       10.31      0.17 o 
  -3   8  -4        9.12        9.57      0.16 o 
  -6   5  -3        0.20        0.51      0.08 o 
  -5   5  -3        5.72        4.99      0.12 o 
  -5   6  -3        0.86        0.65      0.08 o 
  -4   6  -3       60.29       65.44      0.34 o 
  -4   7  -3       20.26       23.22      0.22 o 
  -3   7  -3        0.26        0.07      0.07 o 
  -2   7  -3        3.46        3.32      0.10 o 
  -3   8  -3       11.01       12.34      0.17 o 
  -2  -6   4       45.63       49.08      0.32 o 
  -1  -6   4       24.29       25.46      0.22 o 
  -3  -5   4        0.46        0.48      0.07 o 
  -4  -3   4        5.04        5.59      0.11 o 
  -5  -1   4        4.60        5.21      0.11 o 
  -3  -6   5       17.01       17.56      0.20 o 
  -2  -6   5        4.43        4.59      0.12 o 
  -1  -6   5       17.47       17.64      0.20 o 
  -4  -5   5       14.50       19.06      0.20 o 
  -3  -5   5       31.52       31.35      0.26 o 
  -2  -5   5       14.40       16.81      0.19 o 
  -4  -4   5        1.39        1.23      0.09 o 
  -3  -4   5       16.65       15.90      0.18 o 
  -5  -3   5        3.57        3.39      0.10 o 
  -4  -3   5        9.25       11.34      0.16 o 
  -5  -2   5        0.76        1.31      0.08 o 
  -4  -2   5        7.34        8.63      0.14 o 
  -5  -1   5        1.00        0.88      0.07 o 
  -6   0   5       27.03       29.32      0.25 o 
  -3  -6   6       26.27       28.62      0.26 o 
  -2  -6   6       16.05       14.42      0.19 o 
  -1  -6   6        7.28        7.84      0.14 o 
  -4  -5   6        9.00        9.83      0.16 o 
  -2  -5   6        2.20        2.24      0.09 o 
  -5  -4   6        4.68        5.62      0.12 o 
  -4  -4   6        6.32        6.04      0.13 o 
  -3  -4   6       11.86       10.60      0.16 o 
  -5  -3   6        4.43        4.34      0.11 o 
  -4  -3   6        2.74        2.81      0.10 o 
  -6  -2   6        2.07        1.94      0.08 o 
  -5  -2   6        1.95        2.10      0.09 o 
  -4  -2   6       72.68       74.43      0.39 o 
  -6  -1   6       10.85       11.36      0.16 o 
  -5  -1   6        2.14        2.16      0.09 o 
  -6   0   6       12.53       12.58      0.17 o 
  -7   1   6        0.09        0.09      0.06 o 
  -3  -6   7        2.14        2.05      0.09 o 
  -2  -6   7       11.84       10.80      0.17 o 
  -1  -6   7        0.04       -0.01      0.06 o 
  -5  -5   7        1.82        2.20      0.08 o 
  -4  -5   7        0.05        0.00      0.06 o 
  -3  -5   7        4.69        4.28      0.12 o 
  -2  -5   7        0.00       -0.01      0.06 o 
  -1  -5   7        0.48        0.64      0.07 o 
  -5  -4   7        0.68        0.64      0.07 o 
  -4  -4   7        0.89        0.72      0.07 o 
  -3  -4   7        1.42        1.15      0.08 o 
  -2  -4   7       45.43       46.40      0.30 o 
  -6  -3   7        0.00        0.02      0.05 o 
  -5  -3   7        0.27        0.14      0.07 o 
  -4  -3   7        6.86        6.85      0.14 o 
  -3  -3   7        7.26        7.01      0.13 o 
  -6  -2   7        0.08        0.05      0.06 o 
  -5  -2   7        0.41        0.35      0.07 o 
  -4  -2   7        0.49        0.40      0.06 o 
  -6  -1   7        1.76        1.63      0.08 o 
  -5  -1   7        2.37        2.62      0.10 o 
  -7   0   7        0.45        0.50      0.06 o 
  -6   0   7        5.25        5.27      0.12 o 
  -7   1   7        0.04        0.10      0.06 o 
  -4  -6   8        0.16        0.22      0.06 o 
  -3  -6   8        0.73        0.84      0.08 o 
  -2  -6   8        2.94        2.73      0.10 o 
  -1  -6   8        5.85        5.10      0.13 o 
  -5  -5   8        0.09        0.09      0.05 o 
  -4  -5   8        0.60        0.53      0.07 o 
  -3  -5   8        5.64        6.21      0.14 o 
  -2  -5   8        0.91        0.90      0.08 o 
  -1  -5   8       30.76       29.64      0.26 o 
  -5  -4   8        0.01        0.07      0.06 o 
  -4  -4   8        0.01        0.08      0.06 o 
  -3  -4   8        2.89        3.22      0.10 o 
  -2  -4   8        2.90        2.74      0.10 o 
  -6  -3   8        0.04        0.10      0.06 o 
  -5  -3   8        0.15        0.18      0.06 o 
  -4  -3   8        0.01        0.12      0.07 o 
  -3  -3   8        0.03        0.09      0.07 o 
  -2  -3   8        1.33        1.63      0.08 o 
  -6  -2   8        0.10        0.08      0.06 o 
  -5  -2   8        1.19        1.32      0.09 o 
  -4  -2   8        1.08        1.01      0.08 o 
  -3  -2   8        8.05        8.43      0.14 o 
  -7  -1   8        0.09        0.13      0.05 o 
  -6  -1   8        0.03        0.06      0.07 o 
  -5  -1   8        0.00        0.04      0.07 o 
  -7   0   8        0.05        0.04      0.05 o 
  -6   0   8        0.58        0.40      0.07 o 
  -7   1   8        0.14        0.06      0.05 o 
  -7   2   8        0.05       -0.04      0.05 o 
  -4  -6   9        3.37        3.34      0.09 o 
  -3  -6   9        6.38        6.02      0.13 o 
  -2  -6   9       22.35       17.84      0.22 o 
  -1  -6   9        0.55        0.38      0.07 o 
  -5  -5   9        0.55        0.66      0.06 o 
  -4  -5   9        5.39        5.94      0.13 o 
  -3  -5   9        0.16        0.12      0.07 o 
  -2  -5   9        0.02        0.17      0.07 o 
  -1  -5   9        8.42        9.01      0.16 o 
  -5  -4   9        1.15        1.41      0.08 o 
  -4  -4   9        2.43        2.47      0.10 o 
  -3  -4   9        9.06        7.45      0.14 o 
  -2  -4   9        0.43        0.37      0.07 o 
  -1  -4   9        5.09        4.98      0.12 o 
  -6  -3   9        0.83        1.51      0.07 o 
  -5  -3   9        2.57        2.84      0.10 o 
  -4  -3   9        0.22        0.20      0.07 o 
  -3  -3   9        6.35        5.70      0.13 o 
  -2  -3   9       18.40       19.26      0.21 o 
  -1  -3   9       15.78       17.26      0.18 o 
  -6  -2   9        0.45        0.63      0.06 o 
  -5  -2   9        0.34        0.40      0.08 o 
  -4  -2   9        7.78        7.63      0.15 o 
  -3  -2   9        6.32        6.06      0.13 o 
  -2  -2   9       32.69       35.09      0.26 o 
  -6  -1   9        0.55        0.62      0.07 o 
  -5  -1   9        1.37        1.70      0.10 o 
  -4  -1   9        3.78        3.68      0.11 o 
  -7   0   9        0.01        0.09      0.05 o 
  -6   0   9        0.00       -0.06      0.06 o 
  -7   1   9        0.04       -0.01      0.05 o 
  -6   1   9        0.93        0.88      0.07 o 
  -7   2   9        0.00       -0.05      0.05 o 
  -7   3   9        0.90        0.91      0.06 o 
  -7   4   9        0.58        0.55      0.05 o 
  -3  -6  10        2.14        2.08      0.09 o 
  -2  -6  10        0.05        0.00      0.06 o 
  -1  -6  10        6.74        4.74      0.13 o 
  -5  -5  10        0.92        0.87      0.06 o 
  -4  -5  10        4.08        3.01      0.10 o 
  -3  -5  10        2.66        2.55      0.10 o 
  -2  -5  10        6.06        5.12      0.13 o 
  -1  -5  10       13.82       14.15      0.20 o 
  -5  -4  10        0.06        0.14      0.06 o 
  -4  -4  10        1.71        1.72      0.09 o 
  -3  -4  10        0.26        0.59      0.07 o 
  -2  -4  10        4.12        4.02      0.12 o 
  -1  -4  10       40.59       39.20      0.30 o 
  -6  -3  10        0.15        0.19      0.05 o 
  -5  -3  10        0.02        0.16      0.06 o 
  -4  -3  10        0.73        0.57      0.08 o 
  -3  -3  10        6.21        6.69      0.15 o 
  -2  -3  10        9.66       10.59      0.17 o 
  -1  -3  10      207.45      219.80      0.64 o 
  -6  -2  10        0.20        0.37      0.06 o 
  -5  -2  10        0.03        0.33      0.07 o 
  -4  -2  10        2.98        3.23      0.11 o 
  -3  -2  10        1.53        1.96      0.11 o 
  -2  -2  10        0.38        0.49      0.09 o 
  -6  -1  10        1.03        1.19      0.07 o 
  -5  -1  10        3.24        3.03      0.11 o 
  -4  -1  10        3.36        2.93      0.11 o 
  -3  -1  10      138.47      132.34      0.54 o 
  -6   0  10        1.23        1.31      0.08 o 
  -5   0  10       13.78       13.81      0.19 o 
  -7   1  10        0.28        0.38      0.05 o 
  -6   1  10        0.45        0.30      0.07 o 
  -7   2  10        0.62        0.65      0.05 o 
  -3  -6  11        0.19        0.06      0.06 o 
  -2  -6  11        2.96        2.34      0.09 o 
  -1  -6  11        2.46        1.69      0.08 o 
  -4  -5  11        1.02        0.99      0.07 o 
  -3  -5  11        0.04        0.08      0.07 o 
  -2  -5  11        1.55        1.42      0.09 o 
  -1  -5  11       23.63       22.44      0.23 o 
  -5  -4  11        0.24        0.26      0.05 o 
  -4  -4  11        2.11        2.11      0.09 o 
  -3  -4  11       13.92       12.67      0.18 o 
  -2  -4  11       28.70       28.46      0.26 o 
  -1  -4  11        0.62        1.07      0.09 o 
  -5  -3  11        0.95        1.13      0.07 o 
  -4  -3  11        6.17        5.83      0.13 o 
  -3  -3  11        3.88        3.17      0.11 o 
  -2  -3  11        2.41        1.84      0.10 o 
  -6  -2  11        0.67        0.90      0.06 o 
  -5  -2  11        3.58        3.55      0.10 o 
  -4  -2  11        5.34        5.28      0.13 o 
  -3  -2  11      111.31      108.88      0.50 o 
  -2  -2  11        6.00        6.36      0.14 o 
  -6  -1  11        1.23        1.35      0.07 o 
  -5  -1  11       13.24       14.56      0.18 o 
  -4  -1  11        0.28        0.27      0.08 o 
  -3  -1  11        4.70        4.05      0.12 o 
  -6   0  11        0.02        0.13      0.05 o 
  -5   0  11       31.24       30.69      0.25 o 
  -4   0  11        3.54        3.05      0.11 o 
  -3   0  11       12.92       11.89      0.17 o 
  -6   1  11        0.01       -0.02      0.05 o 
  -5   1  11        0.32        0.30      0.07 o 
  -6   2  11        0.18        0.14      0.05 o 
  -6   3  11        0.02        0.03      0.04 o 
  -4  -5  12        0.25        0.26      0.05 o 
  -3  -5  12        0.15       -0.02      0.06 o 
  -2  -5  12        0.60        0.48      0.07 o 
  -1  -5  12        1.72        1.70      0.08 o 
  -5  -4  12        0.28        0.08      0.04 o 
  -4  -4  12        0.11        0.10      0.06 o 
  -3  -4  12        2.38        2.01      0.08 o 
  -2  -4  12        0.05        0.07      0.06 o 
  -5  -3  12        2.02        1.72      0.07 o 
  -4  -3  12        2.94        2.81      0.09 o 
  -3  -3  12        0.00        0.07      0.06 o 
  -2  -3  12        2.37        2.37      0.09 o 
  -5  -2  12        0.00        0.18      0.05 o 
  -4  -2  12        0.41        0.64      0.07 o 
  -3  -2  12        0.52        0.36      0.07 o 
  -6  -1  12        0.32        0.28      0.04 o 
  -5  -1  12        8.92        8.53      0.12 o 
  -4  -1  12        3.16        3.51      0.10 o 
  -3  -1  12       22.28       21.44      0.21 o 
  -6   0  12        0.13        0.15      0.04 o 
  -5   0  12        4.12        4.48      0.10 o 
  -4   0  12        2.31        2.74      0.09 o 
  -3   0  12        2.41        2.46      0.09 o 
  -6   1  12        1.25        1.46      0.05 o 
  -5   1  12        3.10        2.53      0.08 o 
  -4   1  12        1.23        1.45      0.07 o 
  -5   2  12        0.70        0.90      0.06 o 
  -4   2  12        0.20        0.24      0.05 o 
  -5   3  12        0.37        0.42      0.04 o 
  -3  -5  13        0.23        0.22      0.05 o 
  -2  -5  13        0.13        0.06      0.05 o 
  -4  -4  13        0.08        0.03      0.04 o 
  -3  -4  13        1.35        1.35      0.07 o 
  -2  -4  13        1.39        1.20      0.07 o 
  -4  -3  13        0.09        0.10      0.05 o 
  -3  -3  13        0.25        0.24      0.06 o 
  -5  -2  13        0.01        0.05      0.04 o 
  -4  -2  13        0.47        0.39      0.05 o 
  -3  -2  13        0.06        0.08      0.05 o 
  -5  -1  13        0.09        0.15      0.04 o 
  -4  -1  13        0.48        0.49      0.06 o 
  -5   0  13        1.80        1.45      0.05 o 
  -4   0  13        2.54        2.42      0.07 o 
   2   0 -15        0.01        0.08      0.04 o 
   0   1 -15        0.64        1.34      0.05 o 
   1   1 -15        0.03        0.17      0.05 o 
  -1   2 -15        0.02        0.06      0.04 o 
   0   2 -15        2.90        5.14      0.09 o 
  -1   3 -15        0.12        0.56      0.06 o 
   0   3 -15        1.37        3.54      0.08 o 
  -1   4 -15        0.59        0.97      0.06 o 
   0   4 -15        1.01        1.02      0.06 o 
   1   4 -15        0.35        0.42      0.05 o 
  -1   5 -15        0.18        0.07      0.04 o 
   0   5 -15        4.50        6.93      0.09 o 
   0   0 -14       14.07       17.33      0.15 o 
  -2   1 -14        3.71        4.30      0.07 o 
  -1   1 -14        2.59        4.01      0.09 o 
   0   1 -14        6.87        7.44      0.12 o 
  -2   2 -14        0.03        0.16      0.05 o 
  -1   2 -14        0.11        0.00      0.06 o 
  -3   3 -14        0.21        0.43      0.04 o 
  -2   3 -14        0.00       -0.02      0.05 o 
  -1   3 -14        0.00        0.01      0.06 o 
  -3   4 -14        0.21        0.32      0.05 o 
  -2   4 -14        0.39        0.23      0.06 o 
  -1   4 -14        1.24        1.56      0.08 o 
   0   4 -14        5.12        5.95      0.12 o 
  -3   5 -14        0.73        1.08      0.05 o 
  -2   5 -14        0.06        0.11      0.05 o 
  -1   5 -14        0.64        0.81      0.07 o 
   0   5 -14        9.87       12.64      0.14 o 
   1   5 -14        3.72        5.66      0.10 o 
  -2   6 -14        2.64        3.93      0.07 o 
  -1   6 -14        1.31        2.50      0.07 o 
  -1   0 -13        0.40        0.56      0.06 o 
  -3   1 -13        0.25        0.18      0.04 o 
  -2   1 -13        1.60        2.02      0.08 o 
  -1   1 -13        7.76        8.76      0.14 o 
  -3   2 -13        3.48        4.01      0.09 o 
  -2   2 -13        6.44        8.10      0.13 o 
  -1   2 -13        3.90        4.00      0.11 o 
  -3   3 -13        0.41        0.40      0.06 o 
  -2   3 -13        0.55        0.77      0.07 o 
  -1   3 -13        0.00       -0.07      0.07 o 
  -3   4 -13        0.14        0.10      0.06 o 
  -2   4 -13        1.85        1.95      0.09 o 
  -1   4 -13        1.37        1.43      0.09 o 
  -3   5 -13        1.74        2.02      0.08 o 
  -2   5 -13        5.11        5.87      0.12 o 
  -1   5 -13        0.43        0.42      0.07 o 
  -3   6 -13        0.11        0.14      0.05 o 
  -2   6 -13        3.64        4.80      0.10 o 
  -1   6 -13        2.77        3.82      0.10 o 
   0   6 -13        0.05        0.17      0.06 o 
  -2   0 -12        0.39        0.45      0.06 o 
  -1   0 -12        3.45        3.73      0.10 o 
  -3   1 -12        0.36        0.40      0.06 o 
  -2   1 -12        3.54        2.90      0.10 o 
  -3   2 -12        2.15        2.45      0.09 o 
  -2   2 -12        1.67        1.65      0.09 o 
  -4   3 -12        0.09        0.22      0.06 o 
  -3   3 -12        2.02        1.97      0.09 o 
  -2   3 -12        5.59        5.05      0.13 o 
  -4   4 -12        0.17        0.40      0.06 o 
  -3   4 -12        0.14        0.20      0.07 o 
  -2   4 -12        0.89        1.01      0.08 o 
  -4   5 -12        0.09        0.07      0.06 o 
  -3   5 -12        0.15        0.11      0.07 o 
  -2   5 -12        0.01        0.10      0.07 o 
  -1   5 -12        0.57        0.56      0.08 o 
  -3   6 -12        0.57        0.55      0.07 o 
  -2   6 -12        4.38        4.53      0.11 o 
  -1   6 -12        4.15        5.54      0.12 o 
   0   6 -12        6.55        8.40      0.13 o 
  -3   7 -12        1.69        2.20      0.07 o 
  -1  -1 -11        0.45        0.49      0.07 o 
  -3   0 -11        9.35       10.53      0.13 o 
  -2   0 -11       27.97       28.01      0.24 o 
  -3   1 -11        3.99        4.00      0.11 o 
  -2   1 -11        4.57        3.11      0.11 o 
  -4   2 -11        6.74        6.23      0.11 o 
  -3   2 -11        1.43        1.16      0.08 o 
  -2   2 -11        2.78        2.72      0.10 o 
  -4   3 -11        0.01        0.07      0.07 o 
  -3   3 -11        1.91        1.62      0.09 o 
  -2   3 -11       10.83        9.13      0.16 o 
  -4   4 -11       12.73       13.00      0.17 o 
  -3   4 -11       27.45       28.77      0.26 o 
  -2   4 -11       21.30       20.76      0.23 o 
  -4   5 -11        0.02        0.14      0.07 o 
  -3   5 -11        6.31        6.53      0.14 o 
  -2   5 -11        0.45        0.26      0.09 o 
  -4   6 -11        0.10        0.15      0.06 o 
  -3   6 -11        1.48        1.65      0.09 o 
  -2   6 -11        0.00        0.02      0.07 o 
  -1   6 -11        5.55        5.86      0.13 o 
  -3   7 -11        1.23        1.25      0.07 o 
  -1  -1 -10       11.05       10.71      0.15 o 
  -3   0 -10        5.70        5.97      0.12 o 
  -2   0 -10       19.50       17.92      0.20 o 
  -4   1 -10       18.62       17.88      0.18 o 
  -3   1 -10       18.80       18.54      0.20 o 
  -2   1 -10        7.34        7.63      0.14 o 
  -4   2 -10        0.18        0.14      0.07 o 
  -3   2 -10        3.16        2.69      0.10 o 
  -2   2 -10        3.51        3.09      0.10 o 
  -4   3 -10        0.67        0.80      0.08 o 
  -3   3 -10       19.42       18.76      0.22 o 
  -2   3 -10       43.42       41.71      0.31 o 
  -4   4 -10        3.51        3.35      0.11 o 
  -3   4 -10       10.65       10.96      0.18 o 
  -2   4 -10       46.46       45.83      0.32 o 
  -4   5 -10       38.91       38.51      0.29 o 
  -3   5 -10       64.62       67.13      0.39 o 
  -2   5 -10        0.43        0.41      0.10 o 
  -4   6 -10        1.05        1.05      0.08 o 
  -3   6 -10        3.32        3.72      0.11 o 
  -2   6 -10       49.79       57.51      0.35 o 
  -3   0  -9        2.23        2.11      0.09 o 
  -2   0  -9        2.68        2.04      0.09 o 
  -4   1  -9        1.23        1.35      0.08 o 
  -3   1  -9        3.34        3.53      0.11 o 
  -2   1  -9       25.37       25.44      0.23 o 
  -4   2  -9        8.02        7.76      0.14 o 
  -3   2  -9        0.20        0.39      0.08 o 
  -4   3  -9        0.21        0.20      0.08 o 
  -3   3  -9        9.64        9.48      0.16 o 
  -4   4  -9       10.89        9.73      0.17 o 
  -3   4  -9       89.07       88.26      0.45 o 
  -2   4  -9       14.89       15.53      0.19 o 
  -4   5  -9        0.75        0.94      0.10 o 
  -3   5  -9      160.64      157.84      0.59 o 
  -2   5  -9       13.65       15.10      0.19 o 
  -4   6  -9        0.10        0.11      0.08 o 
  -3   6  -9       22.42       23.45      0.23 o 
  -2   6  -9        3.76        4.29      0.12 o 
  -4   0  -8        4.69        5.31      0.12 o 
  -3   0  -8        7.98        8.04      0.14 o 
  -2   0  -8        0.77        0.57      0.07 o 
  -4   1  -8        2.99        2.86      0.10 o 
  -4   2  -8        5.19        5.25      0.12 o 
  -3   2  -8       21.30       20.20      0.21 o 
  -5   3  -8        1.42        1.24      0.09 o 
  -4   3  -8        2.53        2.16      0.10 o 
  -3   3  -8        3.58        2.87      0.10 o 
  -5   4  -8        3.41        3.01      0.11 o 
  -4   4  -8        4.44        3.96      0.12 o 
  -3   4  -8       41.72       42.73      0.30 o 
  -4   5  -8        5.81        5.26      0.13 o 
  -3   5  -8        4.33        4.08      0.12 o 
  -2   5  -8       20.06       20.75      0.20 o 
  -4   6  -8       11.74       12.03      0.18 o 
  -3   6  -8        0.85        1.47      0.09 o 
  -4   0  -7        0.24        0.52      0.07 o 
  -3   0  -7        4.34        4.78      0.11 o 
  -4   1  -7       12.93       12.40      0.17 o 
  -3   1  -7        9.78       17.08      0.18 o 
  -4   2  -7        2.67        2.51      0.10 o 
  -3   2  -7        3.34        3.34      0.10 o 
  -5   3  -7        0.79        0.84      0.08 o 
  -4   3  -7        0.24        0.12      0.07 o 
  -3   3  -7        1.02        0.97      0.08 o 
  -5   4  -7        0.72        0.39      0.09 o 
  -4   4  -7        1.49        0.97      0.09 o 
  -3   4  -7        8.62        8.82      0.14 o 
  -4   5  -7        0.02       -0.03      0.07 o 
  -3   5  -7        6.45        6.97      0.13 o 
  -4   6  -7        1.91        1.96      0.09 o 
  -3   6  -7        5.10        4.93      0.11 o 
  -4   0  -6       27.00       29.43      0.24 o 
  -4   1  -6       13.54       14.30      0.18 o 
  -4   2  -6       20.51       21.59      0.21 o 
  -4   3  -6        0.43        0.60      0.07 o 
  -4   4  -6        3.26        3.58      0.11 o 
  -4   5  -6       14.10       14.83      0.18 o 
  -4   6  -6        3.07        3.79      0.11 o 
  -4   0  -5        0.10        0.09      0.06 o 
  -4   1  -5        3.22        3.45      0.10 o 
  -4   2  -5        0.32        0.25      0.06 o 
  -4   3  -5       51.51       50.83      0.30 o 
  -4   4  -5        1.27        1.47      0.08 o 
  -4   5  -5       37.92       37.15      0.26 o 
  -4  -2   6       72.68       73.91      0.37 o 
  -4  -1   6        1.11        1.28      0.08 o 
  -4   0   6       15.62       17.30      0.19 o 
  -4   2   6        3.07        4.20      0.11 o 
  -4   3   6        1.18        1.10      0.07 o 
  -4  -3   7        6.86        7.68      0.14 o 
  -3  -3   7        7.26        7.60      0.13 o 
  -4  -2   7        0.49        0.44      0.07 o 
  -4  -1   7        7.90        6.99      0.14 o 
  -4   0   7        4.61        5.25      0.12 o 
  -4   1   7        6.70        6.56      0.13 o 
  -4   2   7        4.25        4.29      0.11 o 
  -4   3   7        0.19        0.38      0.07 o 
  -4  -3   8        0.01       -0.07      0.07 o 
  -3  -3   8        0.03        0.04      0.07 o 
  -4  -2   8        1.08        1.08      0.08 o 
  -3  -2   8        8.05        8.69      0.15 o 
  -4  -1   8        0.24        0.01      0.07 o 
  -3  -1   8       11.83       13.07      0.17 o 
  -5   0   8        0.60        0.30      0.08 o 
  -4   0   8        0.02       -0.08      0.08 o 
  -3   0   8        0.39        0.34      0.07 o 
  -5   1   8        2.73        2.77      0.11 o 
  -4   1   8        1.32        1.05      0.08 o 
  -3   1   8       18.53       20.08      0.21 o 
  -4   2   8        1.04        1.07      0.08 o 
  -3   2   8        9.18       10.75      0.16 o 
  -4   3   8        4.47        4.63      0.12 o 
  -3   3   8        3.03        3.77      0.11 o 
  -3  -4   9        9.06        9.41      0.15 o 
  -2  -4   9        0.43        0.57      0.08 o 
  -4  -3   9        0.22        0.14      0.08 o 
  -3  -3   9        6.35        5.78      0.13 o 
  -2  -3   9       18.40       18.89      0.20 o 
  -4  -2   9        7.78        7.42      0.15 o 
  -3  -2   9        6.32        6.15      0.14 o 
  -4  -1   9        3.78        3.27      0.12 o 
  -3  -1   9        3.08        3.17      0.11 o 
  -5   0   9        1.00        0.84      0.09 o 
  -4   0   9        0.97        0.90      0.09 o 
  -3   0   9        0.07        0.20      0.07 o 
  -5   1   9        0.80        0.55      0.08 o 
  -4   1   9        0.10        0.06      0.07 o 
  -3   1   9        2.28        1.76      0.09 o 
  -2   1   9        5.53        6.23      0.13 o 
  -4   2   9        3.93        3.83      0.12 o 
  -3   2   9        0.05        0.27      0.07 o 
  -2   2   9        9.38        9.29      0.15 o 
  -4   3   9        0.04        0.08      0.06 o 
  -1  -5  10       13.82       16.67      0.19 o 
  -3  -4  10        0.26        0.04      0.08 o 
  -2  -4  10        4.12        4.06      0.12 o 
  -4  -3  10        0.73        0.73      0.09 o 
  -3  -3  10        6.21        7.12      0.16 o 
  -2  -3  10        9.66       10.73      0.17 o 
  -4  -2  10        2.98        3.04      0.12 o 
  -3  -2  10        1.53        2.16      0.12 o 
  -2  -2  10        0.38        0.88      0.09 o 
  -4  -1  10        3.36        3.22      0.12 o 
  -3  -1  10      138.47      136.70      0.57 o 
  -5   0  10       13.78       13.63      0.19 o 
  -4   0  10        0.08        0.18      0.08 o 
  -3   0  10       10.89       10.84      0.18 o 
  -2   0  10        0.85        0.79      0.07 o 
  -4   1  10        3.31        3.02      0.11 o 
  -3   1  10        1.56        1.57      0.10 o 
  -2   1  10       10.36       11.03      0.17 o 
  -4   2  10        0.41        0.31      0.07 o 
  -3   2  10        0.03       -0.04      0.07 o 
  -2   2  10        0.48        0.44      0.07 o 
  -4   3  10        2.43        2.44      0.09 o 
  -2  -5  11        1.55        1.63      0.08 o 
  -1  -5  11       23.63       24.16      0.23 o 
  -3  -4  11       13.92       14.48      0.18 o 
  -2  -4  11       28.70       29.07      0.25 o 
  -4  -3  11        6.17        6.84      0.13 o 
  -3  -3  11        3.88        3.84      0.12 o 
  -2  -3  11        2.41        1.58      0.11 o 
  -4  -2  11        5.34        5.36      0.13 o 
  -3  -2  11      111.31      112.56      0.52 o 
  -2  -2  11        6.00        5.86      0.14 o 
  -4  -1  11        0.28        0.26      0.08 o 
  -3  -1  11        4.70        4.01      0.13 o 
  -2  -1  11       38.21       35.72      0.29 o 
  -4   0  11        3.54        3.22      0.11 o 
  -3   0  11       12.92       11.84      0.18 o 
  -2   0  11        1.37        1.08      0.08 o 
  -4   1  11        5.11        4.90      0.12 o 
  -3   1  11        1.46        1.40      0.09 o 
  -2   1  11        5.16        5.12      0.13 o 
  -4   2  11        2.36        2.64      0.10 o 
  -3   2  11        2.38        2.48      0.10 o 
  -2   2  11        7.79        6.77      0.14 o 
  -2  -5  12        0.60        0.46      0.06 o 
  -1  -5  12        1.72        1.69      0.08 o 
  -3  -4  12        2.38        1.96      0.09 o 
  -2  -4  12        0.05        0.01      0.07 o 
  -1  -4  12        2.96        3.14      0.11 o 
  -4  -3  12        2.94        3.09      0.09 o 
  -3  -3  12        0.00        0.12      0.07 o 
  -2  -3  12        2.37        1.90      0.10 o 
  -4  -2  12        0.41        0.81      0.08 o 
  -3  -2  12        0.52        0.53      0.08 o 
  -2  -2  12       11.04       10.64      0.17 o 
  -4  -1  12        3.16        3.62      0.11 o 
  -3  -1  12       22.28       20.05      0.22 o 
  -2  -1  12        7.63        6.96      0.14 o 
  -4   0  12        2.31        2.41      0.10 o 
  -3   0  12        2.41        2.19      0.10 o 
  -2   0  12        1.14        0.98      0.08 o 
  -4   1  12        1.23        1.41      0.08 o 
  -3   1  12        3.90        3.53      0.11 o 
  -2   1  12        0.66        0.45      0.08 o 
  -1   1  12        4.50        4.07      0.11 o 
  -4   2  12        0.20        0.24      0.06 o 
  -3   2  12        3.77        4.11      0.10 o 
  -2   2  12       17.84       17.44      0.18 o 
  -2  -5  13        0.13        0.01      0.05 o 
  -1  -5  13        3.98        4.47      0.10 o 
  -3  -4  13        1.35        1.41      0.07 o 
  -2  -4  13        1.39        1.29      0.08 o 
  -1  -4  13        0.61        0.71      0.07 o 
  -3  -3  13        0.25        0.24      0.06 o 
  -2  -3  13        0.09        0.32      0.07 o 
  -4  -2  13        0.47        0.32      0.06 o 
  -3  -2  13        0.06        0.10      0.06 o 
  -2  -2  13        0.02       -0.05      0.07 o 
  -4  -1  13        0.48        0.57      0.06 o 
  -3  -1  13        0.84        0.87      0.08 o 
  -2  -1  13        0.39        0.20      0.08 o 
  -1  -1  13        1.78        1.41      0.08 o 
  -4   0  13        2.54        2.42      0.08 o 
  -3   0  13        0.71        0.66      0.07 o 
  -2   0  13        0.90        0.84      0.08 o 
  -1   0  13        1.19        1.19      0.08 o 
  -4   1  13        0.13        0.20      0.06 o 
  -3   1  13        0.06       -0.02      0.06 o 
  -2   1  13        0.64        0.49      0.07 o 
  -1   1  13        0.85        0.87      0.07 o 
  -3   2  13        1.41        1.34      0.06 o 
   1  -6  14        1.09        1.70      0.06 o 
  -2  -5  14        0.04        0.00      0.04 o 
  -1  -5  14        3.09        4.03      0.09 o 
  -3  -4  14        2.64        3.22      0.07 o 
  -2  -4  14        2.39        2.45      0.08 o 
  -1  -4  14        0.74        1.04      0.07 o 
  -3  -3  14        0.02        0.08      0.05 o 
  -2  -3  14        1.46        1.64      0.08 o 
  -1  -3  14        1.90        1.69      0.08 o 
  -3  -2  14        0.76        0.99      0.06 o 
  -2  -2  14        1.61        1.64      0.08 o 
  -1  -2  14        0.02        0.02      0.06 o 
  -3  -1  14        0.07        0.04      0.05 o 
  -2  -1  14        0.00        0.08      0.06 o 
  -1  -1  14        1.41        1.18      0.07 o 
  -3   0  14        0.36        0.40      0.06 o 
  -2   0  14        2.58        2.87      0.08 o 
  -1   0  14        4.21        4.63      0.10 o 
  -3   1  14        1.19        1.28      0.06 o 
  -2   1  14        0.65        0.61      0.05 o 
   1  -5  15        0.15        0.06      0.04 o 
  -2  -4  15        2.24        2.79      0.06 o 
  -1  -4  15        0.29        0.24      0.05 o 
   1  -4  15        0.49        0.60      0.05 o 
  -2  -3  15        0.01       -0.05      0.05 o 
  -1  -3  15        0.10        0.18      0.05 o 
   1  -3  15        0.10        0.36      0.05 o 
  -3  -2  15        0.06       -0.04      0.04 o 
  -2  -2  15        0.31        0.05      0.05 o 
  -1  -2  15        0.02        0.07      0.05 o 
   1  -2  15        0.02        0.04      0.04 o 
  -3  -1  15        0.03       -0.04      0.04 o 
  -2  -1  15        0.29        0.53      0.05 o 
  -1  -1  15        0.02        0.14      0.05 o 
   3   4   1        5.63        6.45      0.12 o 
   2   5   1        7.00        6.60      0.12 o 
   3   4   2        4.75        4.37      0.11 o 
   2   5   2        0.54        1.05      0.08 o 
   2   6   2        0.37        0.36      0.07 o 
   4   1   3        0.00        0.05      0.06 o 
   4   2   3        1.27        1.13      0.08 o 
   3   3   3        8.64        8.92      0.14 o 
   2   4   3        3.67        3.97      0.10 o 
   3   4   3        0.60        0.60      0.08 o 
   1   5   3        6.59        7.46      0.13 o 
   2   5   3        1.19        1.49      0.08 o 
   3   5   3        5.86        5.45      0.12 o 
   1   6   3        9.35        8.63      0.14 o 
   2   6   3       53.27       51.95      0.32 o 
   4   1   4        1.53        1.25      0.08 o 
   3   2   4       36.92       35.02      0.25 o 
   4   2   4       21.88       20.62      0.22 o 
   3   3   4       10.37       10.22      0.16 o 
   4   3   4       16.11       12.68      0.18 o 
   2   4   4        0.14        0.06      0.07 o 
   3   4   4        0.71        0.55      0.08 o 
   1   5   4        0.14        0.53      0.07 o 
   2   5   4       30.54       27.14      0.25 o 
   3   5   4        6.40        4.98      0.12 o 
   0   6   4        1.02        1.41      0.08 o 
   1   6   4       23.25       23.34      0.22 o 
   2   6   4        5.07        4.52      0.11 o 
   1   7   4        0.11        0.09      0.06 o 
   4   0   5        0.10        0.20      0.07 o 
   4   1   5        1.41        1.23      0.09 o 
   3   2   5        5.03        5.14      0.12 o 
   4   2   5       11.47        9.06      0.16 o 
   2   3   5      110.30      109.30      0.45 o 
   3   3   5       70.91       64.87      0.38 o 
   4   3   5       41.31       38.52      0.29 o 
   1   4   5      192.31      191.53      0.58 o 
   2   4   5        1.99        1.73      0.10 o 
   3   4   5       11.28       10.43      0.17 o 
  -6   5   5        0.31       -0.01      0.08 o 
  -5   5   5        0.06        0.35      0.08 o 
  -4   5   5       11.07       14.59      0.18 o 
  -3   5   5        1.51        1.56      0.09 o 
  -2   5   5       26.18       28.51      0.23 o 
  -1   5   5        0.27        0.83      0.08 o 
   0   5   5       25.15       26.92      0.23 o 
   1   5   5        0.36        0.71      0.08 o 
   2   5   5        2.44        2.37      0.10 o 
   3   5   5        0.16        0.18      0.07 o 
  -2   6   5        2.86        3.66      0.11 o 
  -1   6   5       16.02       17.13      0.19 o 
   0   6   5       26.81       26.77      0.24 o 
   1   6   5        0.25        0.29      0.07 o 
   2   6   5        1.15        0.66      0.07 o 
   0   7   5        0.51        0.23      0.07 o 
   1   7   5        5.48        5.21      0.11 o 
   4   0   6       27.00       26.51      0.23 o 
   3   1   6        0.31        0.29      0.07 o 
   4   1   6        1.09        1.07      0.09 o 
   2   2   6        6.17        6.07      0.12 o 
   3   2   6        4.69        4.30      0.12 o 
   4   2   6      221.28      200.91      0.65 o 
   1   3   6       16.11       17.57      0.18 o 
   2   3   6       84.96       81.02      0.41 o 
   3   3   6       77.75       69.39      0.39 o 
   4   3   6        4.85        4.69      0.12 o 
  -4   4   6       11.36       11.29      0.17 o 
  -3   4   6        4.97        5.42      0.12 o 
  -1   4   6        0.02       -0.06      0.07 o 
   0   4   6       70.32       70.39      0.36 o 
   1   4   6       74.21       72.58      0.38 o 
   2   4   6      150.92      144.31      0.56 o 
   3   4   6        2.22        2.41      0.10 o 
  -6   5   6        0.39        0.14      0.07 o 
  -5   5   6        0.49        0.35      0.08 o 
  -4   5   6        3.83        3.99      0.12 o 
  -3   5   6        0.42        0.58      0.08 o 
  -2   5   6       65.81       71.18      0.38 o 
  -1   5   6      185.86      188.51      0.61 o 
   0   5   6      147.85      137.12      0.53 o 
   1   5   6        8.66        9.00      0.16 o 
   2   5   6        3.23        2.72      0.11 o 
   3   5   6        1.86        2.05      0.08 o 
  -4   6   6       16.68       22.22      0.22 o 
  -3   6   6       30.97       34.79      0.27 o 
  -2   6   6        0.28        0.21      0.08 o 
  -1   6   6        0.70        0.17      0.09 o 
   0   6   6       21.64       22.71      0.22 o 
   1   6   6        0.46        0.26      0.08 o 
   2   6   6        0.31        0.45      0.06 o 
  -1   7   6        2.41        2.74      0.09 o 
   0   7   6        2.11        1.75      0.08 o 
   1   7   6        9.32       10.56      0.13 o 
   3   0   7        4.34        4.82      0.11 o 
   4   0   7        0.24        0.44      0.07 o 
   2   1   7       67.44       66.45      0.34 o 
   3   1   7      155.55      149.61      0.54 o 
   4   1   7       56.54       52.01      0.33 o 
  -8   2   7        0.97        0.94      0.05 o 
   1   2   7       99.23       95.16      0.40 o 
   2   2   7       86.75       83.06      0.40 o 
   3   2   7       84.52       78.48      0.41 o 
   4   2   7        8.00        7.73      0.14 o 
  -3   3   7       70.38       74.31      0.38 o 
  -2   3   7        3.20        2.33      0.09 o 
   0   3   7        4.47        4.56      0.11 o 
   1   3   7        0.08        0.40      0.09 o 
   2   3   7      285.68      272.34      0.77 o 
   3   3   7        0.41        0.25      0.08 o 
  -7   4   7        4.56        4.42      0.10 o 
  -5   4   7        1.82        1.82      0.10 o 
  -4   4   7        6.43        6.22      0.14 o 
  -3   4   7        3.80        3.52      0.11 o 
  -2   4   7        0.40        0.54      0.08 o 
  -1   4   7        0.87        0.75      0.10 o 
   0   4   7      728.10      677.41      4.64 o 
   1   4   7       81.06       78.14      0.42 o 
   2   4   7       24.06       22.83      0.24 o 
   3   4   7        6.42        6.30      0.13 o 
  -6   5   7        0.04        0.23      0.07 o 
  -5   5   7        1.05        0.86      0.09 o 
  -4   5   7        0.04        0.80      0.09 o 
  -3   5   7        0.72        1.31      0.09 o 
  -2   5   7       28.77       30.06      0.27 o 
  -1   5   7       40.16       40.01      0.31 o 
   0   5   7       53.26       53.93      0.34 o 
   1   5   7       27.62       26.90      0.25 o 
   2   5   7        2.80        2.66      0.10 o 
  -5   6   7        0.05        0.21      0.07 o 
  -4   6   7        3.24        3.99      0.11 o 
  -3   6   7       39.08       42.76      0.30 o 
  -2   6   7      106.80      112.36      0.48 o 
  -1   6   7        0.93        1.37      0.08 o 
   0   6   7       43.18       43.56      0.30 o 
   1   6   7        3.92        4.07      0.10 o 
   2   6   7        1.99        2.09      0.08 o 
  -2   7   7        0.67        0.82      0.07 o 
  -1   7   7        0.27        0.41      0.07 o 
   0   7   7        0.38        0.62      0.06 o 
   1   7   7        4.14        5.07      0.09 o 
   2   0   8        0.77        0.67      0.07 o 
   3   0   8        7.98        8.00      0.13 o 
   4   0   8        4.69        4.68      0.11 o 
   1   1   8        8.47        9.06      0.14 o 
   2   1   8       15.82       14.65      0.18 o 
   3   1   8        3.91        3.59      0.11 o 
   4   1   8        0.64        0.64      0.07 o 
  -3   2   8       11.03       12.53      0.17 o 
  -2   2   8        1.58        1.61      0.08 o 
  -1   2   8       28.25       28.95      0.23 o 
   0   2   8        2.89        2.92      0.10 o 
   1   2   8       65.63       65.28      0.35 o 
   2   2   8        8.42        7.90      0.15 o 
   3   2   8       11.49       11.36      0.17 o 
   4   2   8        4.12        4.24      0.11 o 
  -7   3   8        1.26        1.25      0.07 o 
  -4   3   8        5.37        5.46      0.13 o 
  -3   3   8        3.64        3.95      0.12 o 
  -2   3   8       14.69       15.13      0.19 o 
  -1   3   8       94.86       96.07      0.44 o 
   0   3   8      142.97      133.24      0.52 o 
   1   3   8      185.08      169.84      0.60 o 
   2   3   8        0.15        0.22      0.08 o 
   3   3   8        6.83        6.30      0.13 o 
  -7   4   8        2.77        2.90      0.08 o 
  -6   4   8        0.02        0.07      0.07 o 
  -5   4   8        7.75        8.47      0.16 o 
  -4   4   8        4.14        3.91      0.13 o 
  -3   4   8       26.30       25.71      0.25 o 
  -2   4   8       23.00       22.15      0.24 o 
  -1   4   8       44.56       40.82      0.31 o 
   0   4   8       76.35       72.83      0.40 o 
   1   4   8       16.50       14.96      0.19 o 
   2   4   8        1.87        1.93      0.09 o 
   3   4   8        3.87        3.70      0.10 o 
  -6   5   8        0.80        1.12      0.07 o 
  -5   5   8        0.03        0.11      0.08 o 
  -4   5   8        0.23        0.23      0.08 o 
  -3   5   8        0.12       -0.07      0.09 o 
  -2   5   8      143.98      143.68      0.56 o 
  -1   5   8       22.94       21.65      0.23 o 
   0   5   8       74.01       73.28      0.40 o 
   1   5   8        0.03        0.15      0.07 o 
   2   5   8        4.07        4.01      0.10 o 
  -5   6   8        0.97        0.99      0.08 o 
  -4   6   8       39.61       42.20      0.27 o 
  -3   6   8       19.77       20.25      0.21 o 
  -2   6   8        8.47        8.25      0.14 o 
  -1   6   8       24.91       26.14      0.23 o 
   0   6   8        0.05        0.00      0.06 o 
   1   6   8        0.53        0.54      0.06 o 
  -3   7   8        0.81        1.24      0.07 o 
  -2   7   8        7.54        7.84      0.12 o 
  -1   7   8        4.32        5.11      0.10 o 
   0   7   8        6.56        8.93      0.11 o 
  -2   0   9       13.96       14.34      0.17 o 
   1   0   9        3.10        2.79      0.09 o 
   2   0   9        2.68        1.93      0.09 o 
   3   0   9        2.23        1.90      0.09 o 
   4   0   9        5.27        5.35      0.11 o 
  -3   1   9        2.74        2.74      0.10 o 
  -2   1   9        6.64        7.49      0.14 o 
  -1   1   9        0.74        1.05      0.08 o 
   0   1   9       23.06       21.04      0.20 o 
   1   1   9        5.51        5.21      0.11 o 
   2   1   9        3.31        3.42      0.11 o 
   3   1   9        0.66        0.67      0.08 o 
   4   1   9        5.67        5.87      0.11 o 
  -7   2   9        0.01       -0.04      0.05 o 
  -4   2   9        4.72        4.84      0.12 o 
  -3   2   9        0.06        0.10      0.07 o 
  -2   2   9       11.28       10.53      0.16 o 
  -1   2   9        0.42        0.24      0.07 o 
   0   2   9        3.10        2.37      0.09 o 
   1   2   9        2.60        2.27      0.10 o 
   2   2   9        1.30        1.40      0.09 o 
   3   2   9        0.98        0.88      0.08 o 
  -7   3   9        1.08        1.41      0.06 o 
  -6   3   9        0.12        0.24      0.07 o 
  -5   3   9        1.44        1.52      0.09 o 
  -4   3   9        0.05        0.08      0.08 o 
  -3   3   9        4.46        4.25      0.12 o 
  -2   3   9        1.86        1.87      0.09 o 
  -1   3   9        6.23        5.81      0.14 o 
   0   3   9        0.00        0.20      0.07 o 
   1   3   9        0.43        0.27      0.08 o 
   2   3   9       11.10       10.45      0.16 o 
   3   3   9        1.11        1.08      0.07 o 
  -6   4   9        0.77        0.95      0.07 o 
  -5   4   9        0.09        0.10      0.07 o 
  -4   4   9        0.06        0.01      0.08 o 
  -3   4   9       12.29       12.81      0.18 o 
  -2   4   9       10.84       10.54      0.17 o 
  -1   4   9       58.77       57.68      0.36 o 
   0   4   9       11.32        9.87      0.16 o 
   1   4   9        0.81        0.80      0.08 o 
   2   4   9        9.39       10.03      0.14 o 
   3   4   9        0.00        0.06      0.05 o 
  -6   5   9        0.36        0.25      0.05 o 
  -5   5   9        6.37        6.39      0.12 o 
  -4   5   9        9.37        9.43      0.15 o 
  -3   5   9       33.55       34.52      0.27 o 
  -2   5   9        1.34        1.24      0.09 o 
  -1   5   9       18.28       17.33      0.20 o 
   0   5   9        0.35        0.29      0.07 o 
   1   5   9        0.83        0.90      0.07 o 
   2   5   9        0.93        1.05      0.06 o 
  -5   6   9        2.02        2.50      0.07 o 
  -4   6   9       11.56       12.51      0.15 o 
  -3   6   9        0.11       -0.03      0.06 o 
  -2   6   9        4.37        4.38      0.10 o 
  -1   6   9        2.79        3.14      0.09 o 
   0   6   9       12.55       14.21      0.15 o 
   1   6   9        6.00        7.33      0.10 o 
  -3   7   9        3.87        4.28      0.08 o 
  -2   7   9        0.02        0.03      0.05 o 
  -1   7   9        1.99        2.73      0.07 o 
  -2  -1  10        0.00        0.47      0.07 o 
  -1  -1  10        0.14       -0.06      0.06 o 
  -7   0  10        0.92        1.12      0.05 o 
  -3   0  10       13.09       14.37      0.18 o 
  -2   0  10        1.02        1.06      0.08 o 
  -1   0  10        1.58        2.05      0.09 o 
   0   0  10       17.36       19.30      0.20 o 
   1   0  10       32.04       31.26      0.24 o 
   2   0  10       19.50       17.12      0.19 o 
   3   0  10        5.70        5.34      0.12 o 
  -7   1  10        0.34        0.54      0.05 o 
  -6   1  10        0.54        0.61      0.07 o 
  -5   1  10       10.56       11.63      0.17 o 
  -4   1  10        3.98        4.14      0.12 o 
  -3   1  10        1.87        1.81      0.09 o 
  -2   1  10       12.45       13.61      0.18 o 
  -1   1  10        0.18        0.14      0.06 o 
   0   1  10        1.82        1.73      0.09 o 
   1   1  10       11.05        8.70      0.15 o 
   2   1  10       17.77       15.92      0.19 o 
   3   1  10        8.46        9.06      0.14 o 
  -7   2  10        0.74        0.89      0.05 o 
  -6   2  10        0.52        0.67      0.07 o 
  -5   2  10        0.89        0.96      0.08 o 
  -4   2  10        0.49        0.62      0.08 o 
  -3   2  10        0.04       -0.01      0.07 o 
  -2   2  10        0.58        0.46      0.08 o 
  -1   2  10       21.52       19.16      0.21 o 
   0   2  10       32.27       25.25      0.24 o 
   1   2  10        0.17        0.54      0.08 o 
   2   2  10        1.84        1.99      0.09 o 
   3   2  10       12.74       12.55      0.15 o 
  -6   3  10        0.58        0.75      0.07 o 
  -5   3  10        0.21        0.29      0.07 o 
  -4   3  10        2.92        3.05      0.11 o 
  -3   3  10        4.28        4.04      0.11 o 
  -2   3  10        0.31        0.47      0.08 o 
  -1   3  10        0.36        0.34      0.07 o 
   0   3  10        5.37        5.07      0.12 o 
   1   3  10        3.92        3.22      0.10 o 
   2   3  10        2.81        2.95      0.09 o 
   3   3  10        0.09        0.18      0.05 o 
  -6   4  10        0.03        0.09      0.05 o 
  -5   4  10        1.83        1.72      0.08 o 
  -4   4  10        0.64        0.81      0.08 o 
  -3   4  10        0.68        0.49      0.08 o 
  -2   4  10        0.04       -0.04      0.07 o 
  -1   4  10        4.35        3.97      0.11 o 
   0   4  10        0.51        0.38      0.07 o 
   1   4  10        3.05        2.93      0.10 o 
   2   4  10        0.26        0.22      0.06 o 
  -5   5  10        0.88        0.98      0.07 o 
  -4   5  10        0.74        1.01      0.07 o 
  -3   5  10        3.71        4.12      0.11 o 
  -2   5  10        2.38        2.15      0.09 o 
  -1   5  10        0.33        0.30      0.07 o 
   0   5  10       10.39       11.93      0.15 o 
   1   5  10        0.10        0.21      0.06 o 
  -4   6  10        0.01       -0.05      0.05 o 
  -3   6  10        6.55        6.65      0.10 o 
  -2   6  10        1.42        1.57      0.07 o 
  -1   6  10        0.20        0.23      0.05 o 
   0   6  10        0.09        0.16      0.05 o 
  -5  -2  11        4.30        5.80      0.11 o 
  -4  -2  11        6.41        8.26      0.14 o 
  -6  -1  11        1.48        1.84      0.07 o 
  -5  -1  11       15.91       21.29      0.19 o 
  -4  -1  11        0.34        0.64      0.08 o 
  -3  -1  11        5.64        6.13      0.13 o 
  -2  -1  11       45.92       54.49      0.33 o 
  -1  -1  11       28.66       31.97      0.25 o 
  -6   0  11        0.02        0.20      0.06 o 
  -5   0  11       37.54       43.84      0.28 o 
  -4   0  11        4.26        4.69      0.12 o 
  -3   0  11       15.52       16.23      0.20 o 
  -2   0  11        1.65        1.28      0.09 o 
  -1   0  11        7.57        6.87      0.13 o 
   0   0  11        7.53       10.05      0.15 o 
   1   0  11       14.13       14.71      0.17 o 
   2   0  11       27.97       26.70      0.22 o 
  -6   1  11        0.01        0.06      0.06 o 
  -5   1  11        0.38        0.60      0.07 o 
  -4   1  11        6.14        6.46      0.14 o 
  -3   1  11        1.76        1.82      0.10 o 
  -2   1  11        6.20        6.18      0.13 o 
  -1   1  11       24.55       25.44      0.24 o 
   0   1  11       81.56       64.56      0.36 o 
   1   1  11        0.45        0.42      0.07 o 
   2   1  11        2.73        3.19      0.10 o 
   3   1  11        0.04        0.06      0.05 o 
  -6   2  11        0.22        0.24      0.05 o 
  -5   2  11        0.66        0.77      0.07 o 
  -4   2  11        2.83        3.15      0.10 o 
  -3   2  11        2.86        3.13      0.11 o 
  -2   2  11        9.36        7.71      0.14 o 
  -1   2  11        0.79        0.49      0.08 o 
   0   2  11       34.64       29.90      0.25 o 
   1   2  11        8.23        7.73      0.14 o 
   2   2  11        1.44        1.66      0.08 o 
   3   2  11        0.12       -0.01      0.05 o 
  -6   3  11        0.02        0.00      0.05 o 
  -5   3  11        0.13        0.05      0.06 o 
  -4   3  11        0.25        0.25      0.07 o 
  -3   3  11        6.81        6.72      0.13 o 
  -2   3  11       20.02       17.38      0.20 o 
  -1   3  11        2.13        1.86      0.09 o 
   0   3  11        1.53        1.75      0.08 o 
   1   3  11       11.99       12.09      0.15 o 
   2   3  11        1.80        2.09      0.07 o 
  -5   4  11        2.37        3.10      0.08 o 
  -4   4  11        2.76        2.31      0.09 o 
  -3   4  11        0.48        0.52      0.07 o 
  -2   4  11        0.39        0.39      0.07 o 
  -1   4  11        3.82        3.52      0.10 o 
   0   4  11        0.22        0.27      0.06 o 
   1   4  11        1.72        2.41      0.08 o 
   2   4  11        0.05        0.17      0.04 o 
  -5   5  11        0.00        0.04      0.04 o 
  -4   5  11        0.34        0.29      0.05 o 
  -3   5  11        2.17        2.38      0.08 o 
  -2   5  11        0.03        0.07      0.05 o 
  -1   5  11        0.44        0.38      0.06 o 
   0   5  11        3.44        4.58      0.09 o 
   1   5  11        0.56        0.52      0.04 o 
  -3   6  11        0.04       -0.01      0.04 o 
  -2   6  11        0.02        0.14      0.04 o 
  -5  -1  12       10.72       12.60      0.13 o 
  -4  -1  12        3.80        5.18      0.11 o 
  -3  -1  12       26.77       31.33      0.24 o 
  -2  -1  12        9.17       10.20      0.16 o 
  -5   0  12        4.95        6.25      0.11 o 
  -4   0  12        2.78        3.05      0.10 o 
  -3   0  12        2.90        2.67      0.10 o 
  -2   0  12        1.37        1.10      0.08 o 
  -1   0  12        3.67        3.16      0.10 o 
   0   0  12       19.63       16.76      0.18 o 
   1   0  12        3.45        3.70      0.10 o 
  -6   1  12        1.50        1.85      0.06 o 
  -5   1  12        3.72        3.53      0.09 o 
  -4   1  12        1.48        1.43      0.08 o 
  -3   1  12        4.68        4.34      0.11 o 
  -2   1  12        0.79        0.56      0.08 o 
  -1   1  12        5.40        5.39      0.12 o 
   0   1  12        6.63        5.52      0.12 o 
   1   1  12        7.06        6.38      0.12 o 
   2   1  12        3.12        2.65      0.08 o 
  -5   2  12        0.84        1.00      0.07 o 
  -4   2  12        0.24        0.07      0.06 o 
  -3   2  12        4.54        4.82      0.11 o 
  -2   2  12       21.44       19.54      0.20 o 
  -1   2  12        1.62        1.33      0.08 o 
   0   2  12        2.27        1.61      0.08 o 
   1   2  12        0.25        0.29      0.06 o 
   2   2  12        0.39        0.77      0.06 o 
  -5   3  12        0.44        0.64      0.06 o 
  -4   3  12        9.32        9.15      0.13 o 
  -3   3  12        0.04        0.06      0.06 o 
  -2   3  12        0.22        0.19      0.06 o 
  -1   3  12        1.72        1.55      0.08 o 
   0   3  12        1.99        1.72      0.08 o 
   1   3  12        0.00        0.05      0.05 o 
  -5   4  12        0.56        0.67      0.04 o 
  -4   4  12        2.70        2.87      0.08 o 
  -3   4  12        0.70        0.61      0.06 o 
  -2   4  12        1.48        1.34      0.07 o 
  -1   4  12        2.12        2.06      0.07 o 
   0   4  12        0.07        0.11      0.05 o 
   1   4  12        4.88        6.73      0.08 o 
  -3   5  12        0.50        0.46      0.04 o 
  -2   5  12        0.31        0.36      0.05 o 
  -1   5  12        0.11        0.14      0.04 o 
  -4  -1  13        0.58        0.73      0.06 o 
  -3  -1  13        1.01        1.22      0.07 o 
  -5   0  13        2.16        2.09      0.06 o 
  -4   0  13        3.05        3.06      0.09 o 
  -3   0  13        0.85        1.00      0.07 o 
  -2   0  13        1.08        1.18      0.07 o 
  -1   0  13        1.43        1.69      0.08 o 
   0   0  13        0.03        0.08      0.05 o 
  -5   1  13        0.18        0.30      0.04 o 
  -4   1  13        0.15        0.38      0.06 o 
  -3   1  13        0.07        0.09      0.06 o 
  -2   1  13        0.77        0.57      0.07 o 
  -1   1  13        1.02        0.90      0.07 o 
   0   1  13        0.55        0.35      0.06 o 
   1   1  13        0.37        0.59      0.05 o 
  -5   2  13        0.57        0.64      0.04 o 
  -4   2  13        0.83        0.91      0.06 o 
  -3   2  13        1.69        1.75      0.07 o 
  -2   2  13        0.30        0.38      0.06 o 
  -1   2  13        2.69        2.59      0.08 o 
   0   2  13        0.02        0.03      0.05 o 
   1   2  13        0.08        0.17      0.04 o 
  -4   3  13        0.97        0.82      0.05 o 
  -3   3  13        0.96        0.85      0.06 o 
  -2   3  13        0.44        0.16      0.05 o 
  -1   3  13        0.15        0.08      0.05 o 
   0   3  13        5.18        7.29      0.09 o 
  -3   4  13        0.09        0.12      0.04 o 
  -2   4  13        0.16        0.35      0.04 o 
  -1   4  13        0.33        0.77      0.05 o 
  -3   0  14        0.43        0.38      0.05 o 
  -2   0  14        3.09        4.13      0.08 o 
  -3   1  14        1.44        1.75      0.06 o 
  -2   1  14        0.78        0.84      0.05 o 
  -1   1  14        0.60        0.59      0.05 o 
   0   1  14        0.00       -0.01      0.04 o 
  -3   2  14        0.00        0.01      0.04 o 
  -2   2  14        0.14        0.19      0.04 o 
  -1   2  14        0.07        0.10      0.04 o 
  -1   0 -14        0.53        0.47      0.05 o 
   1  -3 -13        0.12        0.12      0.05 o 
   2  -3 -13        0.37        0.22      0.05 o 
  -1  -2 -13        0.06        0.12      0.05 o 
   1  -2 -13        2.24        2.65      0.08 o 
  -2  -1 -13        0.49        1.00      0.06 o 
  -1  -1 -13        0.30        0.51      0.06 o 
   1  -1 -13        0.85        0.91      0.07 o 
  -3   0 -13        0.64        0.97      0.05 o 
  -2   0 -13        0.00       -0.05      0.05 o 
  -1   0 -13        0.34        0.38      0.06 o 
  -3   1 -13        0.21        0.20      0.05 o 
  -2   1 -13        1.33        1.67      0.07 o 
  -1   1 -13        6.45        7.74      0.12 o 
  -3   2 -13        2.89        3.29      0.08 o 
  -2   2 -13        5.36        6.87      0.11 o 
   1  -5 -12        0.09        0.19      0.04 o 
   2  -5 -12        0.25        0.28      0.04 o 
  -1  -4 -12        4.06        5.97      0.08 o 
   1  -4 -12        1.77        2.00      0.07 o 
   2  -4 -12        1.23        1.38      0.07 o 
   3  -4 -12        0.59        0.65      0.05 o 
  -2  -3 -12        0.71        0.63      0.04 o 
  -1  -3 -12        0.00       -0.02      0.05 o 
   1  -3 -12        1.43        1.37      0.08 o 
   2  -3 -12        0.19        0.28      0.06 o 
   3  -3 -12        0.03        0.02      0.05 o 
  -2  -2 -12        0.33        0.63      0.06 o 
  -1  -2 -12        0.21        0.14      0.06 o 
   1  -2 -12        1.35        1.06      0.08 o 
   2  -2 -12       17.84       18.87      0.18 o 
  -3  -1 -12        0.12        0.17      0.05 o 
  -2  -1 -12        2.59        2.19      0.08 o 
  -1  -1 -12        5.87        5.27      0.12 o 
   1  -1 -12        4.50        4.88      0.11 o 
  -4   0 -12        0.38        0.14      0.04 o 
  -3   0 -12        0.38        0.31      0.06 o 
  -2   0 -12        0.32        0.28      0.07 o 
  -1   0 -12        2.87        3.07      0.10 o 
  -4   1 -12        0.67        0.59      0.05 o 
  -3   1 -12        0.30        0.38      0.06 o 
  -2   1 -12        2.94        2.95      0.10 o 
  -1   1 -12        0.36        0.17      0.07 o 
  -4   2 -12        0.20        0.28      0.05 o 
  -3   2 -12        1.79        2.02      0.08 o 
  -2   2 -12        1.39        1.56      0.08 o 
  -4   3 -12        0.08        0.27      0.06 o 
  -3   3 -12        1.68        1.45      0.08 o 
  -4   4 -12        0.14        0.10      0.05 o 
   1  -6 -11        0.31        0.72      0.04 o 
   2  -6 -11        0.01        0.00      0.04 o 
   1  -5 -11        0.37        0.28      0.06 o 
   2  -5 -11        0.02        0.09      0.06 o 
   3  -5 -11        1.81        2.04      0.07 o 
  -2  -4 -11        0.04        0.20      0.04 o 
  -1  -4 -11        1.43        2.23      0.08 o 
   1  -4 -11        3.17        3.23      0.10 o 
   2  -4 -11        0.33        0.41      0.07 o 
   3  -4 -11        0.40        0.58      0.07 o 
  -2  -3 -11        1.50        1.84      0.07 o 
  -1  -3 -11        9.98        9.76      0.14 o 
   1  -3 -11        1.78        1.76      0.09 o 
   2  -3 -11       16.66       15.66      0.19 o 
   3  -3 -11        5.66        6.34      0.12 o 
  -3  -2 -11        0.10        0.00      0.05 o 
  -2  -2 -11        1.20        1.34      0.08 o 
  -1  -2 -11        6.84        6.35      0.13 o 
   1  -2 -11        0.66        0.58      0.08 o 
   2  -2 -11        7.79        6.90      0.13 o 
  -4  -1 -11        1.34        1.21      0.06 o 
  -3  -1 -11        0.03        0.03      0.06 o 
  -2  -1 -11        2.27        2.58      0.10 o 
  -1  -1 -11        0.38        0.36      0.08 o 
   1  -1 -11       20.43       22.57      0.22 o 
  -4   0 -11        0.39        0.61      0.06 o 
  -3   0 -11        7.78        7.20      0.13 o 
  -2   0 -11       23.27       20.56      0.23 o 
  -1   0 -11       11.76       11.58      0.18 o 
  -5   1 -11        0.96        0.70      0.05 o 
  -4   1 -11        2.33        2.16      0.08 o 
  -3   1 -11        3.32        3.00      0.11 o 
  -2   1 -11        3.80        2.39      0.11 o 
  -1   1 -11        2.76        1.71      0.10 o 
  -5   2 -11        0.45        0.48      0.05 o 
  -4   2 -11        5.61        4.60      0.11 o 
  -3   2 -11        1.19        0.86      0.08 o 
  -2   2 -11        2.31        2.36      0.11 o 
  -5   3 -11        0.21        0.13      0.06 o 
  -4   3 -11        0.00       -0.07      0.07 o 
  -3   3 -11        1.59        1.18      0.09 o 
  -5   4 -11        0.32        0.32      0.06 o 
  -4   4 -11       10.59       10.86      0.15 o 
  -3   4 -11       22.84       25.49      0.22 o 
  -5   5 -11        1.10        1.04      0.06 o 
  -4   5 -11        0.02        0.12      0.06 o 
   1  -6 -10        0.16        0.17      0.05 o 
   2  -6 -10        1.19        1.39      0.07 o 
   3  -6 -10        5.45        6.02      0.11 o 
  -1  -5 -10        0.09        0.20      0.05 o 
   1  -5 -10        0.28        0.16      0.06 o 
   2  -5 -10        1.98        1.89      0.09 o 
   3  -5 -10        3.09        3.52      0.10 o 
  -2  -4 -10        0.21        0.15      0.05 o 
  -1  -4 -10        2.54        2.54      0.09 o 
   1  -4 -10        3.62        3.09      0.10 o 
   2  -4 -10        0.03        0.02      0.07 o 
   3  -4 -10        0.56        0.40      0.07 o 
   4  -4 -10        0.53        0.72      0.07 o 
  -3  -3 -10        0.08        0.07      0.05 o 
  -2  -3 -10        2.34        2.52      0.09 o 
  -1  -3 -10        3.26        2.80      0.10 o 
   1  -3 -10        0.30        0.40      0.08 o 
   2  -3 -10        0.26        0.08      0.07 o 
   3  -3 -10        3.56        3.68      0.11 o 
   4  -3 -10        2.43        2.68      0.09 o 
  -4  -2 -10        0.06        0.10      0.04 o 
  -3  -2 -10       10.60       10.82      0.15 o 
  -2  -2 -10        1.53        1.64      0.09 o 
  -1  -2 -10        0.14        0.16      0.07 o 
   1  -2 -10       17.91       15.55      0.19 o 
   2  -2 -10        0.48        0.32      0.07 o 
   3  -2 -10        0.03        0.16      0.06 o 
  -4  -1 -10        0.05        0.13      0.06 o 
  -3  -1 -10        7.04        7.68      0.14 o 
  -2  -1 -10       14.78       13.17      0.19 o 
  -1  -1 -10        9.19        7.71      0.15 o 
   1  -1 -10        0.15        0.21      0.06 o 
  -5   0 -10        0.19        0.29      0.05 o 
  -4   0 -10        3.66        3.70      0.10 o 
  -3   0 -10        4.75        4.12      0.12 o 
  -2   0 -10       16.23       13.38      0.19 o 
  -1   0 -10       26.66       26.05      0.25 o 
  -5   1 -10        1.12        1.15      0.07 o 
  -4   1 -10       15.49       12.39      0.17 o 
  -3   1 -10       15.64       14.02      0.19 o 
  -2   1 -10        6.10        6.17      0.14 o 
  -1   1 -10        6.06        5.05      0.12 o 
  -6   2 -10        2.94        2.73      0.06 o 
  -5   2 -10        5.35        4.83      0.10 o 
  -4   2 -10        0.15        0.09      0.08 o 
  -3   2 -10        2.63        2.35      0.10 o 
  -2   2 -10        2.92        2.93      0.11 o 
  -6   3 -10        2.06        1.74      0.06 o 
  -5   3 -10        0.67        0.84      0.07 o 
  -4   3 -10        0.56        0.67      0.08 o 
  -3   3 -10       16.16       16.00      0.20 o 
  -2   3 -10       36.13       41.86      0.30 o 
  -6   4 -10        0.39        0.43      0.05 o 
  -5   4 -10        3.58        3.95      0.10 o 
  -4   4 -10        2.92        3.24      0.11 o 
  -3   4 -10        8.86       10.20      0.16 o 
  -6   5 -10        0.80        0.88      0.05 o 
  -5   5 -10       14.50       14.37      0.16 o 
  -4   5 -10       32.38       34.82      0.26 o 
  -5   6 -10        0.15        0.23      0.06 o 
   1  -7  -9        1.66        2.37      0.07 o 
   2  -7  -9        0.02        0.04      0.05 o 
  -1  -6  -9        4.99        6.69      0.09 o 
   1  -6  -9        2.32        2.81      0.09 o 
   2  -6  -9        3.64        3.75      0.10 o 
   3  -6  -9        0.09        0.11      0.06 o 
  -2  -5  -9        0.78        0.93      0.05 o 
  -1  -5  -9        0.69        0.83      0.06 o 
   1  -5  -9       15.21       14.85      0.19 o 
   2  -5  -9        1.11        1.12      0.08 o 
   3  -5  -9       27.92       27.82      0.25 o 
   4  -5  -9        7.80        7.76      0.14 o 
  -3  -4  -9        0.00        0.01      0.04 o 
  -2  -4  -9        7.81        8.74      0.13 o 
  -1  -4  -9        0.67        0.66      0.07 o 
   1  -4  -9       48.90       46.64      0.33 o 
   2  -4  -9        9.02        8.53      0.15 o 
   3  -4  -9       10.22       10.11      0.16 o 
   4  -4  -9        0.05        0.06      0.07 o 
  -4  -3  -9        0.59        0.75      0.05 o 
  -3  -3  -9        0.92        0.89      0.07 o 
  -2  -3  -9        9.24        9.29      0.16 o 
  -1  -3  -9        0.36        0.42      0.08 o 
   1  -3  -9        5.19        4.67      0.13 o 
   2  -3  -9        1.55        1.23      0.08 o 
   3  -3  -9        3.71        3.89      0.11 o 
   4  -3  -9        0.04        0.17      0.07 o 
  -4  -2  -9        0.73        0.97      0.07 o 
  -3  -2  -9        0.82        0.84      0.08 o 
  -2  -2  -9        1.08        1.08      0.09 o 
  -1  -2  -9        2.16        2.09      0.10 o 
   1  -2  -9        0.35        0.52      0.07 o 
   2  -2  -9        9.38        8.85      0.15 o 
   3  -2  -9        0.05        0.08      0.06 o 
  -5  -1  -9        2.35        2.49      0.07 o 
  -4  -1  -9        4.71        4.92      0.11 o 
  -3  -1  -9        0.55        0.66      0.08 o 
  -2  -1  -9        2.75        2.90      0.10 o 
  -1  -1  -9        4.58        4.16      0.12 o 
   1  -1  -9        0.62        1.47      0.08 o 
  -5   0  -9        0.68        0.85      0.07 o 
  -4   0  -9        4.38        3.85      0.11 o 
  -3   0  -9        1.86        1.47      0.09 o 
  -2   0  -9        2.23        1.77      0.10 o 
  -1   0  -9        2.58        2.33      0.10 o 
  -6   1  -9        0.53        0.56      0.05 o 
  -5   1  -9        6.36        6.20      0.12 o 
  -4   1  -9        1.02        1.06      0.08 o 
  -3   1  -9        2.78        2.82      0.11 o 
  -2   1  -9       21.11       22.29      0.23 o 
  -1   1  -9       48.38       50.98      0.31 o 
  -6   2  -9        2.89        2.68      0.07 o 
  -5   2  -9        1.43        1.40      0.09 o 
  -4   2  -9        6.67        6.18      0.14 o 
  -3   2  -9        0.16        0.25      0.07 o 
  -2   2  -9        2.46        2.92      0.10 o 
  -6   3  -9        0.31        0.32      0.06 o 
  -5   3  -9        0.59        0.87      0.08 o 
  -2   3  -9        1.38        1.63      0.09 o 
  -6   4  -9        0.06        0.22      0.06 o 
  -6   5  -9        4.86        4.50      0.10 o 
  -6   6  -9        5.69        5.68      0.09 o 
   1  -7  -8        3.59        4.00      0.09 o 
   2  -7  -8        6.27        6.20      0.12 o 
   3  -7  -8        0.67        0.77      0.07 o 
  -1  -6  -8        0.44        0.48      0.06 o 
   1  -6  -8       20.73       21.34      0.21 o 
   2  -6  -8        7.05        6.60      0.13 o 
   3  -6  -8       16.45       15.43      0.19 o 
   4  -6  -8       32.96       33.11      0.26 o 
  -2  -5  -8        3.39        3.74      0.09 o 
  -1  -5  -8        0.02        0.18      0.07 o 
   1  -5  -8       19.09       17.76      0.21 o 
   2  -5  -8      119.81      114.26      0.51 o 
   3  -5  -8        0.10        0.15      0.08 o 
   4  -5  -8        0.20        0.45      0.08 o 
  -3  -4  -8        3.22        3.32      0.09 o 
  -2  -4  -8        1.55        1.70      0.09 o 
  -1  -4  -8       13.73       12.93      0.18 o 
   1  -4  -8       37.08       31.57      0.28 o 
   2  -4  -8       19.14       17.80      0.21 o 
   3  -4  -8       21.89       21.03      0.22 o 
   4  -4  -8        3.44        3.36      0.11 o 
  -4  -3  -8        3.22        3.74      0.09 o 
  -3  -3  -8        5.69        6.09      0.13 o 
  -2  -3  -8        0.13        0.30      0.08 o 
  -1  -3  -8      154.01      151.40      0.60 o 
   1  -3  -8       78.93       75.03      0.39 o 
   2  -3  -8       12.22       12.13      0.17 o 
   3  -3  -8        3.03        3.63      0.11 o 
   4  -3  -8        4.47        5.03      0.12 o 
  -5  -2  -8        0.49        0.65      0.05 o 
  -4  -2  -8        3.43        3.91      0.11 o 
  -3  -2  -8        9.56        9.40      0.16 o 
  -2  -2  -8        7.01        6.79      0.15 o 
  -1  -2  -8       54.61       57.57      0.37 o 
   1  -2  -8       23.51       23.43      0.21 o 
   2  -2  -8        1.31        1.09      0.08 o 
   3  -2  -8        9.18       10.75      0.15 o 
  -5  -1  -8        0.00        0.14      0.06 o 
  -4  -1  -8        0.54        0.43      0.07 o 
  -3  -1  -8        3.25        2.80      0.11 o 
  -2  -1  -8       13.17       13.15      0.19 o 
  -1  -1  -8        7.05        7.57      0.14 o 
  -6   0  -8        0.62        0.79      0.05 o 
  -5   0  -8        0.27        0.16      0.07 o 
  -4   0  -8        3.90        3.71      0.12 o 
  -3   0  -8        6.64        6.24      0.14 o 
  -2   0  -8        0.64        0.52      0.07 o 
  -6   1  -8        0.28        0.23      0.05 o 
  -5   1  -8        0.00       -0.02      0.07 o 
  -4   1  -8        2.49        2.27      0.10 o 
  -2   1  -8        7.79        8.84      0.14 o 
  -6   2  -8        0.81        0.77      0.07 o 
  -5   2  -8        0.66        0.66      0.08 o 
  -7   3  -8        0.00        0.01      0.04 o 
  -6   3  -8        1.62        1.56      0.08 o 
  -7   4  -8        0.01        0.05      0.05 o 
  -7   5  -8        0.56        0.56      0.05 o 
  -7   6  -8        4.86        4.82      0.07 o 
   1  -8  -7        4.96        6.39      0.09 o 
   2  -8  -7        1.36        1.37      0.07 o 
   1  -7  -7        0.23        0.30      0.06 o 
   2  -7  -7        0.56        0.45      0.07 o 
   3  -7  -7        0.76        0.71      0.07 o 
  -1  -6  -7        3.26        3.78      0.10 o 
   1  -6  -7        0.78        0.80      0.09 o 
   2  -6  -7       88.87       83.32      0.43 o 
   3  -6  -7       32.52       30.63      0.27 o 
   4  -6  -7        2.69        2.63      0.11 o 
  -2  -5  -7        2.33        2.65      0.09 o 
  -1  -5  -7       22.98       22.67      0.22 o 
   1  -5  -7       33.42       31.26      0.27 o 
   2  -5  -7       23.94       22.75      0.24 o 
   3  -5  -7        0.60        0.64      0.10 o 
   4  -5  -7        0.03        1.01      0.09 o 
  -3  -4  -7        5.34        5.94      0.12 o 
  -2  -4  -7       20.02       21.02      0.22 o 
  -1  -4  -7       67.45       66.87      0.39 o 
   1  -4  -7        0.72        0.86      0.08 o 
   2  -4  -7        0.33        1.13      0.08 o 
   3  -4  -7        3.16        2.65      0.10 o 
   4  -4  -7        5.35        5.21      0.13 o 
  -4  -3  -7        4.75        6.29      0.12 o 
  -3  -3  -7        0.34        0.16      0.08 o 
  -2  -3  -7      237.71      245.47      0.76 o 
  -1  -3  -7        0.07       -0.09      0.09 o 
   3  -3  -7       58.56       59.46      0.33 o 
   4  -3  -7        0.19        0.27      0.07 o 
  -5  -2  -7        5.36        5.76      0.10 o 
  -4  -2  -7        6.66        6.93      0.14 o 
  -3  -2  -7       70.33       68.83      0.40 o 
  -2  -2  -7       72.18       75.49      0.41 o 
  -1  -2  -7       82.57       85.89      0.41 o 
  -5  -1  -7       12.06       13.45      0.17 o 
  -4  -1  -7       47.04       45.10      0.33 o 
  -3  -1  -7      129.43      129.69      0.55 o 
  -2  -1  -7       56.12       60.32      0.36 o 
  -6   0  -7        1.15        0.89      0.06 o 
  -5   0  -7        2.16        1.90      0.09 o 
  -4   0  -7        0.20        0.15      0.08 o 
  -3   0  -7        3.61        3.53      0.11 o 
  -6   1  -7        5.55        5.70      0.11 o 
  -5   1  -7       10.40        9.16      0.15 o 
  -7   2  -7        0.55        0.41      0.05 o 
  -6   2  -7        1.07        0.82      0.07 o 
  -7   3  -7        0.32        0.45      0.06 o 
  -7   4  -7        0.04        0.08      0.06 o 
   1  -8  -6        3.33        3.69      0.08 o 
   2  -8  -6        0.15        0.29      0.06 o 
   1  -7  -6        2.00        2.01      0.09 o 
   2  -7  -6        1.81        2.05      0.09 o 
   3  -7  -6       10.59        9.82      0.16 o 
  -1  -6  -6        0.39        0.40      0.06 o 
   1  -6  -6        0.58        0.51      0.08 o 
   2  -6  -6        0.24        0.12      0.08 o 
   3  -6  -6       25.77       22.75      0.24 o 
   4  -6  -6       13.88       14.06      0.19 o 
  -2  -5  -6        2.69        2.50      0.09 o 
  -1  -5  -6        7.20        7.26      0.15 o 
   1  -5  -6      154.66      143.19      0.54 o 
   2  -5  -6       54.76       51.90      0.33 o 
   3  -5  -6        0.35        0.20      0.08 o 
   4  -5  -6        3.19        2.59      0.11 o 
  -3  -4  -6        1.84        2.41      0.10 o 
  -2  -4  -6      125.58      135.02      0.54 o 
  -1  -4  -6       61.75       62.03      0.37 o 
   1  -4  -6        0.02        0.34      0.07 o 
   2  -4  -6       11.94       10.35      0.15 o 
   3  -4  -6        4.14        3.98      0.10 o 
   4  -4  -6        9.45        8.62      0.15 o 
  -4  -3  -6        4.04        4.74      0.11 o 
  -3  -3  -6       64.69       67.86      0.39 o 
  -2  -3  -6       70.69       73.45      0.40 o 
  -1  -3  -6       13.41       15.71      0.19 o 
   4  -3  -6        1.18        1.24      0.08 o 
  -5  -2  -6        4.30        4.43      0.10 o 
  -4  -2  -6      184.13      191.93      0.63 o 
  -3  -2  -6        3.90        4.10      0.12 o 
  -2  -2  -6        5.14        5.68      0.12 o 
  -5  -1  -6        6.64        6.35      0.13 o 
  -4  -1  -6        0.91        0.92      0.09 o 
  -3  -1  -6        0.26        0.30      0.08 o 
  -6   0  -6       20.00       18.75      0.18 o 
  -5   0  -6       32.04       29.97      0.26 o 
  -7   1  -6        3.38        3.50      0.07 o 
  -6   1  -6        3.94        3.89      0.11 o 
  -7   2  -6        1.65        1.71      0.07 o 
   1  -8  -5        1.60        1.61      0.07 o 
   2  -8  -5        9.19        9.27      0.14 o 
   1  -7  -5       12.91       13.42      0.17 o 
   2  -7  -5       12.66       12.67      0.17 o 
   3  -7  -5        0.00       -0.06      0.06 o 
   1  -6  -5       13.33       12.51      0.17 o 
   2  -6  -5        2.38        2.03      0.10 o 
   3  -6  -5        3.56        3.75      0.11 o 
   4  -6  -5        0.52        0.01      0.09 o 
  -1  -5  -5        0.30        0.49      0.07 o 
   1  -5  -5        0.23        0.59      0.07 o 
   2  -5  -5       21.78       19.86      0.20 o 
   3  -5  -5        1.26        1.03      0.08 o 
   4  -5  -5        9.21        9.38      0.16 o 
  -2  -4  -5        1.66        1.96      0.10 o 
  -1  -4  -5      160.02      169.99      0.56 o 
   4  -4  -5        1.33        1.27      0.08 o 
  -3  -3  -5       59.00       65.04      0.37 o 
  -2  -3  -5       91.78       99.36      0.44 o 
  -4  -2  -5        9.54        9.26      0.15 o 
  -3  -2  -5        4.18        5.25      0.12 o 
  -5  -1  -5        0.33        0.18      0.08 o 
  -4  -1  -5        1.17        1.24      0.08 o 
  -6   0  -5        6.13        6.06      0.12 o 
  -7   1  -5        1.83        1.90      0.07 o 
  -7   2  -5        0.07        0.05      0.06 o 
   2  -8  -4       13.76       14.69      0.17 o 
   1  -7  -4        0.16        0.23      0.07 o 
   2  -7  -4        0.60        0.58      0.07 o 
   3  -7  -4        0.17        0.31      0.07 o 
   1  -6  -4       15.40       14.21      0.17 o 
   2  -6  -4        3.95        3.55      0.10 o 
   3  -6  -4        5.12        5.45      0.12 o 
  -1  -5  -4        0.12        0.17      0.06 o 
   3  -5  -4       32.74       31.67      0.24 o 
   4  -5  -4        9.96        9.93      0.15 o 
  -4  -2  -4       18.20       21.53      0.21 o 
  -5  -1  -4        2.50        2.73      0.10 o 
  -6   0  -4        0.00        0.09      0.07 o 
  -7   1  -4        0.35        0.30      0.06 o 
   2  -8  -3        0.40        0.65      0.07 o 
   1  -7  -3        0.29        0.22      0.06 o 
   2  -7  -3        0.00        0.07      0.06 o 
   3  -7  -3        3.00        2.54      0.10 o 
   1  -6  -3        9.18        8.82      0.13 o 
   2  -6  -3        3.38        3.61      0.10 o 
   3  -6  -3       12.59       13.25      0.17 o 
   2  -7  -2        7.86        8.16      0.14 o 
   3  -6  -2       64.35       68.68      0.35 o 
   2   1 -15        0.35        0.85      0.05 o 
   3   1 -15        0.03        0.06      0.04 o 
   1   2 -15        0.02        0.15      0.05 o 
   2   2 -15        0.37        0.25      0.05 o 
   3   2 -15        0.07        0.05      0.04 o 
   1   3 -15        0.12        0.34      0.05 o 
   2   3 -15        0.01        0.03      0.04 o 
   2  -1 -14        0.78        0.91      0.06 o 
   3  -1 -14        1.44        1.69      0.06 o 
   1   0 -14        5.06        5.77      0.10 o 
   2   0 -14        3.09        3.63      0.09 o 
   3   0 -14        0.43        0.33      0.05 o 
   4   0 -14        0.20        0.32      0.04 o 
   1   1 -14        1.69        1.49      0.07 o 
   2   1 -14        0.00       -0.04      0.05 o 
   3   1 -14        0.08        0.05      0.05 o 
   4   1 -14        0.31        0.36      0.05 o 
   0   2 -14        0.60        0.30      0.06 o 
   1   2 -14        0.03        0.02      0.06 o 
   2   2 -14        1.94        2.16      0.08 o 
   3   2 -14        0.91        1.25      0.06 o 
   4   2 -14        0.14        0.13      0.04 o 
   0   3 -14        0.00        0.01      0.06 o 
   1   3 -14        2.29        2.33      0.08 o 
   2   3 -14        1.76        2.02      0.08 o 
   3   3 -14        0.02        0.06      0.05 o 
   1   4 -14        0.89        1.43      0.07 o 
   2   4 -14        2.88        3.42      0.08 o 
   3   4 -14        3.17        4.30      0.07 o 
   2  -2 -13        0.30        0.31      0.06 o 
   3  -2 -13        1.69        1.81      0.06 o 
   4  -2 -13        0.83        0.77      0.05 o 
   1  -1 -13        1.02        0.97      0.07 o 
   2  -1 -13        0.77        0.54      0.06 o 
   3  -1 -13        0.07        0.00      0.05 o 
   4  -1 -13        0.15        0.31      0.06 o 
   5  -1 -13        0.18        0.26      0.04 o 
   0   0 -13        0.03        0.03      0.06 o 
   1   0 -13        1.43        1.53      0.08 o 
   2   0 -13        1.08        0.93      0.07 o 
   3   0 -13        0.85        0.82      0.07 o 
   0   1 -13        0.51        0.61      0.07 o 
   1   1 -13        2.14        1.79      0.08 o 
   2   1 -13        0.47        0.30      0.07 o 
   0   2 -13        1.40        1.54      0.08 o 
   1   2 -13        0.41        0.29      0.06 o 
   2   2 -13        0.02        0.14      0.06 o 
   0   3 -13        4.35        5.36      0.12 o 
   1   3 -13        0.06       -0.06      0.06 o 
   2   3 -13        0.10        0.00      0.06 o 
   0   4 -13        2.82        2.80      0.09 o 
   1   4 -13        0.73        0.89      0.07 o 
   2   4 -13        1.67        1.59      0.08 o 
   3   4 -13        1.62        1.81      0.07 o 
   0   5 -13        6.59        6.87      0.11 o 
   1  -2 -12        1.62        1.30      0.08 o 
   2  -2 -12       21.44       20.61      0.19 o 
   3  -2 -12        4.54        5.03      0.11 o 
   0  -1 -12        6.63        5.42      0.12 o 
   1  -1 -12        5.40        5.11      0.12 o 
   2  -1 -12        0.79        1.77      0.09 o 
   0   0 -12       19.63       14.28      0.18 o 
   1   0 -12        3.67        2.69      0.10 o 
  -1   1 -12        0.43        0.31      0.07 o 
   0   1 -12        0.20        0.16      0.07 o 
   1   1 -12        3.31        2.69      0.10 o 
  -1   2 -12        1.71        1.21      0.08 o 
   0   2 -12       49.47       41.59      0.30 o 
   1   2 -12       15.45       14.93      0.19 o 
  -1   3 -12        2.21        2.38      0.09 o 
   0   3 -12        0.00       -0.03      0.06 o 
   1   3 -12        1.20        1.22      0.08 o 
  -1   4 -12        0.09        0.13      0.06 o 
   1   4 -12        3.62        4.28      0.11 o 
   0   5 -12       10.12       11.49      0.15 o 
   3  -3 -11        6.81        7.85      0.12 o 
   1  -2 -11        0.79        0.59      0.07 o 
   2  -2 -11        9.36        7.68      0.14 o 
   0  -1 -11       81.56       61.68      0.35 o 
   1  -1 -11       24.55       24.07      0.23 o 
  -1   0 -11       14.13       12.76      0.17 o 
   0   0 -11        7.53        8.68      0.15 o 
   1   0 -11        7.57        5.69      0.13 o 
  -1   1 -11        3.32        1.89      0.09 o 
   0   1 -11        0.26        0.21      0.06 o 
  -1   2 -11       19.72       16.50      0.20 o 
   0   2 -11       12.56       12.38      0.17 o 
  -1   3 -11       75.21       72.28      0.39 o 
   0   3 -11      115.63      113.00      0.48 o 
  -1   4 -11        0.41        0.54      0.08 o 
   0   4 -11        1.81        2.10      0.10 o 
   0  -2 -10       32.27       27.08      0.23 o 
   1  -2 -10       21.52       19.70      0.20 o 
   0  -1 -10        1.82        1.54      0.08 o 
  -1   0 -10       32.04       27.93      0.24 o 
   0   0 -10       17.36       15.17      0.18 o 
  -1   1 -10        7.28        5.45      0.12 o 
   0   1 -10        6.27        4.56      0.11 o 
  -1   2 -10       11.13        8.73      0.14 o 
   0   2 -10       91.40       84.36      0.40 o 
  -1   3 -10       20.89       19.22      0.21 o 
  -1   4 -10      391.55      390.87      0.85 o 
   0   4 -10       41.02       41.56      0.30 o 
   0  -2  -9        3.10        2.57      0.09 o 
   1  -2  -9        0.42        0.59      0.07 o 
  -1  -1  -9        5.51        5.23      0.11 o 
   0  -1  -9       23.06       20.73      0.20 o 
  -1   0  -9        3.10        2.48      0.09 o 
   0   0  -9       88.55       85.74      0.39 o 
  -1   1  -9       58.14       52.87      0.31 o 
  -2   2  -9        2.96        3.05      0.10 o 
  -1   2  -9        6.00        5.71      0.11 o 
  -2   3  -9        1.65        0.49      0.09 o 
  -1   3  -9      229.04      226.42      0.61 o 
  -2   4  -9       14.89       14.59      0.19 o 
  -1   4  -9       30.16       30.74      0.23 o 
   0  -2  -8        2.89        2.37      0.09 o 
  -1  -1  -8        8.47        9.03      0.13 o 
  -2   1  -8        9.36        9.54      0.14 o 
  -1  -3   9       15.78       17.30      0.18 o 
  -2  -2   9       32.69       36.30      0.26 o 
  -2  -1   9        1.17        0.35      0.08 o 
  -2   0   9       11.61       10.88      0.16 o 
  -1   0   9       22.99       19.92      0.20 o 
  -1   1   9        0.62        0.84      0.08 o 
   1   1   9        4.58        4.48      0.11 o 
  -1   2   9        0.35        0.50      0.07 o 
  -1  -3  10      207.45      216.55      0.64 o 
  -1  -2  10      197.56      190.40      0.61 o 
  -2  -1  10        0.00       -0.01      0.07 o 
  -1  -1  10        0.12        0.05      0.07 o 
  -2   0  10        0.85        0.82      0.08 o 
  -1   0  10        1.32        1.53      0.08 o 
   1   0  10       26.66       24.50      0.24 o 
  -1   1  10        0.15        0.20      0.06 o 
   1   1  10        9.19        7.36      0.14 o 
   2   1  10       14.78       13.92      0.17 o 
   1   2  10        0.14        0.10      0.06 o 
   1  -5  11        0.00        0.22      0.06 o 
  -1  -4  11        0.62        0.99      0.09 o 
  -1  -3  11       78.89       78.02      0.40 o 
  -1  -2  11       35.89       33.98      0.28 o 
   5  -2  11        0.45        0.48      0.05 o 
  -1  -1  11       23.85       21.24      0.23 o 
   1  -1  11        2.76        1.61      0.09 o 
   4  -1  11        2.33        2.14      0.07 o 
  -1   0  11        6.30        4.69      0.12 o 
   1   0  11       11.76       10.23      0.16 o 
   2   0  11       23.27       19.20      0.20 o 
   3   0  11        7.78        7.30      0.12 o 
  -1   1  11       20.43       19.19      0.22 o 
   1   1  11        0.38        0.31      0.07 o 
   2   1  11        2.27        2.71      0.09 o 
   4  -7  12        1.59        1.53      0.05 o 
   2  -6  12        3.65        3.46      0.09 o 
   1  -5  12        0.48        0.41      0.07 o 
  -1  -4  12        2.96        3.69      0.10 o 
   1  -4  12        0.08        0.14      0.07 o 
   5  -4  12        0.16        0.17      0.04 o 
  -1  -3  12        1.00        0.92      0.08 o 
   1  -3  12        1.84        1.77      0.09 o 
  -1  -2  12       12.85       12.46      0.18 o 
   1  -2  12        1.43        1.54      0.09 o 
   2  -2  12        1.39        1.22      0.08 o 
   3  -2  12        1.79        1.91      0.08 o 
   4  -2  12        0.20        0.18      0.05 o 
  -1  -1  12        2.75        2.10      0.10 o 
   1  -1  12        0.36        0.19      0.07 o 
   2  -1  12        2.94        2.22      0.09 o 
   3  -1  12        0.30        0.30      0.06 o 
   4  -1  12        0.67        0.58      0.04 o 
  -1   0  12        3.05        2.19      0.10 o 
   1   0  12        2.87        2.58      0.10 o 
   2   0  12        0.32        0.22      0.06 o 
   3   0  12        0.38        0.29      0.05 o 
   1   1  12        5.87        5.08      0.11 o 
   2  -6  13        3.03        3.30      0.08 o 
   3  -6  13        0.10        0.12      0.05 o 
   1  -5  13        0.36        0.21      0.06 o 
   2  -5  13        4.25        4.02      0.10 o 
   3  -5  13        1.44        1.45      0.06 o 
   4  -5  13        0.00       -0.03      0.04 o 
   1  -4  13        1.14        0.96      0.07 o 
   2  -4  13        1.54        1.36      0.07 o 
   3  -4  13        0.12        0.19      0.06 o 
   4  -4  13        0.01       -0.01      0.04 o 
   1  -3  13        0.00        0.16      0.06 o 
   2  -3  13        0.46        0.59      0.07 o 
   3  -3  13        0.34        0.33      0.05 o 
   4  -3  13        0.87        0.92      0.05 o 
  -1  -2  13        0.34        0.26      0.06 o 
   1  -2  13        3.24        2.91      0.09 o 
   2  -2  13        5.36        5.54      0.11 o 
   3  -2  13        2.89        2.77      0.08 o 
   1  -1  13        6.45        6.29      0.12 o 
   2  -1  13        1.33        1.37      0.07 o 
   3  -1  13        0.21        0.11      0.04 o 
   1   0  13        0.34        0.31      0.06 o 
   2   0  13        0.00       -0.04      0.05 o 
   1  -5  14        0.53        0.65      0.06 o 
   2  -5  14        0.05        0.08      0.05 o 
   3  -5  14        0.61        0.75      0.04 o 
   1  -4  14        1.03        1.11      0.07 o 
   2  -4  14        0.32        0.18      0.05 o 
   3  -4  14        0.18        0.30      0.04 o 
   1  -3  14        0.00        0.00      0.06 o 
   2  -3  14        0.00        0.04      0.05 o 
   3  -3  14        0.17        0.29      0.05 o 
   1  -2  14        0.09        0.00      0.05 o 
   2  -2  14        0.02        0.12      0.05 o 
   1  -1  14        2.16        2.55      0.08 o 
   2  -1  14        3.09        3.12      0.07 o 
  -1   7  -2       60.88       64.42      0.33 o 
  -2   8  -2       55.30       65.83      0.35 o 
  -3   7  -1        0.02       -0.07      0.07 o 
  -2   7  -1        1.65        2.08      0.09 o 
  -1   7  -1       58.63       60.98      0.33 o 
  -4   8  -1        2.80        3.23      0.11 o 
  -3   8  -1       27.44       31.82      0.26 o 
  -2   8  -1      106.09      109.43      0.47 o 
  -4   9  -1       27.61       34.48      0.26 o 
  -3   9  -1        6.95        7.27      0.14 o 
  -7   2   0        4.63        4.70      0.11 o 
  -7   3   0        0.29        0.34      0.07 o 
  -6   3   0       18.88       21.00      0.21 o 
  -7   4   0        8.34        8.92      0.14 o 
  -6   4   0       21.02       21.88      0.21 o 
  -5   4   0        7.81        6.85      0.12 o 
  -7   5   0        2.42        2.63      0.09 o 
  -6   5   0        1.23        1.59      0.10 o 
  -5   5   0       21.05       24.86      0.22 o 
  -6   6   0        0.10        0.18      0.07 o 
  -5   6   0        7.96        8.77      0.15 o 
  -4   6   0        0.36        0.70      0.07 o 
  -6   7   0        2.04        2.59      0.10 o 
  -5   7   0        4.16        4.12      0.11 o 
  -4   7   0        3.01        3.32      0.11 o 
  -3   7   0        1.10        0.96      0.08 o 
  -2   7   0       14.00       15.10      0.18 o 
  -1   7   0       11.45       11.34      0.16 o 
  -6   8   0        0.28        0.39      0.07 o 
  -5   8   0        2.40        2.75      0.10 o 
  -4   8   0        0.65        0.50      0.08 o 
  -3   8   0       17.23       18.74      0.21 o 
  -2   8   0        1.19        1.16      0.08 o 
  -5   9   0        8.58       10.32      0.14 o 
  -4   9   0       13.12       15.03      0.18 o 
  -3   9   0        6.65        7.04      0.14 o 
  -8   0   1        2.13        2.02      0.05 o 
  -8   1   1        0.00       -0.02      0.05 o 
  -8   2   1        0.05        0.16      0.06 o 
  -8   3   1        1.33        1.18      0.07 o 
  -7   3   1        4.56        5.02      0.12 o 
  -6   3   1      137.64      127.24      0.50 o 
  -8   4   1        0.60        0.56      0.06 o 
  -7   4   1        1.42        1.08      0.09 o 
  -6   4   1      123.45      116.15      0.48 o 
  -5   4   1       44.67       45.70      0.29 o 
  -7   5   1        3.19        2.77      0.10 o 
  -6   5   1        3.41        3.07      0.12 o 
  -5   5   1        1.23        2.10      0.10 o 
  -7   6   1        1.51        1.82      0.08 o 
  -6   6   1        5.10        5.26      0.13 o 
  -5   6   1       15.07       17.36      0.20 o 
  -4   6   1       18.26       17.52      0.19 o 
   0   6   1       22.42       23.31      0.21 o 
  -7   7   1        0.57        0.49      0.07 o 
  -6   7   1        3.65        3.72      0.11 o 
  -5   7   1        1.35        1.09      0.08 o 
  -4   7   1       12.60       12.07      0.18 o 
  -3   7   1        5.13        6.12      0.13 o 
  -2   7   1        0.86        0.52      0.07 o 
  -1   7   1       31.83       31.55      0.26 o 
  -6   8   1        2.42        2.29      0.09 o 
  -5   8   1        0.14        0.14      0.07 o 
  -4   8   1        1.26        1.14      0.09 o 
  -3   8   1        2.93        3.13      0.11 o 
  -2   8   1       13.37       13.13      0.18 o 
  -1   8   1        0.41        0.35      0.07 o 
  -6   9   1        0.15        0.20      0.06 o 
  -5   9   1        0.71        1.03      0.07 o 
  -4   9   1        3.30        3.60      0.11 o 
  -3   9   1        1.05        0.85      0.08 o 
  -2   9   1       12.54       12.07      0.17 o 
  -5  10   1        2.13        2.40      0.07 o 
  -4  10   1        1.18        1.19      0.07 o 
  -8   0   2        0.04        0.02      0.04 o 
  -8   1   2        0.00       -0.01      0.05 o 
  -8   2   2        0.04       -0.06      0.06 o 
  -7   2   2        1.42        3.26      0.11 o 
  -8   3   2        0.09        0.07      0.06 o 
  -7   3   2        3.13        2.16      0.10 o 
  -6   3   2      166.93      155.20      0.56 o 
  -8   4   2       28.67       26.96      0.19 o 
  -7   4   2        0.60        0.71      0.08 o 
  -6   4   2       21.18       20.76      0.22 o 
  -5   4   2        7.29        8.43      0.14 o 
  -8   5   2        3.52        3.27      0.08 o 
  -7   5   2        1.16        1.01      0.08 o 
  -6   5   2       11.97       10.45      0.17 o 
  -5   5   2        0.96        1.05      0.09 o 
  -8   6   2        4.23        3.71      0.07 o 
  -7   6   2        1.12        1.30      0.08 o 
  -6   6   2        4.10        4.23      0.12 o 
  -5   6   2        0.22        0.40      0.08 o 
  -4   6   2       25.34       24.99      0.23 o 
  -3   6   2       77.33       82.06      0.39 o 
   0   6   2       11.01        8.91      0.14 o 
  -7   7   2        1.19        1.50      0.08 o 
  -6   7   2        1.68        1.57      0.09 o 
  -5   7   2       35.66       36.95      0.29 o 
  -4   7   2        3.86        4.76      0.12 o 
  -3   7   2        4.27        4.65      0.12 o 
  -2   7   2        9.45        9.20      0.15 o 
  -1   7   2        0.25        0.37      0.07 o 
  -7   8   2        1.29        1.58      0.06 o 
  -6   8   2        2.13        2.29      0.09 o 
  -5   8   2        0.00        0.03      0.07 o 
  -4   8   2        0.04        0.01      0.08 o 
  -3   8   2        8.49        8.42      0.16 o 
  -2   8   2        0.32        0.44      0.08 o 
  -6   9   2        0.01        0.08      0.05 o 
  -5   9   2        1.48        1.84      0.08 o 
  -4   9   2        0.01        0.06      0.07 o 
  -3   9   2        0.57        0.57      0.08 o 
  -5  10   2        0.04        0.07      0.05 o 
  -4  10   2        2.16        2.32      0.08 o 
  -8  -1   3        0.08        0.17      0.04 o 
  -8   0   3        0.11        0.13      0.05 o 
  -8   1   3        0.01        0.01      0.05 o 
  -8   2   3        0.22        0.01      0.06 o 
  -7   2   3        3.49        3.52      0.10 o 
  -8   3   3        3.71        3.31      0.09 o 
  -7   3   3        0.16        0.11      0.07 o 
  -6   3   3        1.51        1.72      0.09 o 
  -5   3   3        2.22        2.18      0.09 o 
  -8   4   3        3.92        3.88      0.09 o 
  -7   4   3        0.23        0.21      0.08 o 
  -6   4   3       21.96       20.38      0.22 o 
  -5   4   3        1.53        1.76      0.09 o 
  -8   5   3        8.74        8.61      0.11 o 
  -7   5   3        0.72        0.85      0.08 o 
  -6   5   3        1.22        1.34      0.09 o 
  -5   5   3        0.83        1.01      0.08 o 
  -4   5   3        0.08        0.21      0.07 o 
  -8   6   3        0.17       -0.05      0.05 o 
  -7   6   3        0.18        0.24      0.07 o 
  -6   6   3        3.14        2.75      0.11 o 
  -5   6   3       29.01       27.07      0.25 o 
  -4   6   3       23.68       20.38      0.21 o 
  -3   6   3       15.14       15.79      0.19 o 
  -2   6   3        4.06        4.78      0.11 o 
  -1   6   3       11.03       10.39      0.15 o 
   0   6   3        0.08        0.67      0.07 o 
  -7   7   3        2.32        2.20      0.08 o 
  -6   7   3        3.73        3.37      0.11 o 
  -5   7   3        0.50        0.37      0.08 o 
  -4   7   3        0.34        0.27      0.08 o 
  -3   7   3        3.60        3.27      0.11 o 
  -2   7   3        0.00        0.04      0.07 o 
  -1   7   3        0.35        0.18      0.06 o 
  -7   8   3        3.81        3.49      0.07 o 
  -6   8   3        0.56        0.49      0.07 o 
  -5   8   3        4.64        4.01      0.11 o 
  -4   8   3        1.74        1.30      0.09 o 
  -3   8   3        1.47        1.55      0.09 o 
  -2   8   3        0.48        0.67      0.08 o 
  -6   9   3        0.13        0.04      0.05 o 
  -5   9   3        0.12        0.17      0.06 o 
  -4   9   3        0.00        0.05      0.07 o 
  -3   9   3        8.88        8.65      0.14 o 
  -5  10   3        0.36        0.38      0.05 o 
  -8  -1   4        0.60        0.92      0.04 o 
  -8   0   4        0.01        0.05      0.05 o 
  -8   1   4        0.03        0.05      0.05 o 
  -8   2   4        0.09        0.10      0.05 o 
  -7   2   4        0.12        0.21      0.07 o 
  -8   3   4        0.42        0.44      0.06 o 
  -7   3   4        0.00        0.05      0.06 o 
  -6   3   4        4.33        3.76      0.11 o 
  -5   3   4        0.98        1.35      0.08 o 
  -8   4   4        1.79        1.89      0.07 o 
  -7   4   4        0.63        0.65      0.08 o 
  -6   4   4        0.55        0.44      0.08 o 
  -5   4   4        2.87        3.19      0.11 o 
  -4   4   4        2.16        2.87      0.09 o 
  -8   5   4        0.61        0.45      0.05 o 
  -7   5   4        0.22        0.15      0.07 o 
  -6   5   4        5.36        4.71      0.12 o 
  -5   5   4        0.01        0.05      0.07 o 
  -4   5   4       11.97       12.57      0.17 o 
  -3   5   4       39.35       38.87      0.27 o 
   0   5   4        0.45        0.44      0.06 o 
  -8   6   4        0.01       -0.02      0.04 o 
  -7   6   4        0.27        0.32      0.06 o 
  -6   6   4        1.64        1.76      0.09 o 
  -5   6   4        1.46        1.52      0.09 o 
  -4   6   4        0.03        0.08      0.07 o 
  -3   6   4        6.16        6.47      0.13 o 
  -2   6   4        4.75        4.51      0.11 o 
  -1   6   4       18.51       17.39      0.19 o 
   0   6   4        1.02        0.43      0.07 o 
  -7   7   4        2.18        1.80      0.08 o 
  -6   7   4        0.79        0.58      0.08 o 
  -5   7   4        2.73        2.61      0.10 o 
  -4   7   4        0.29        0.24      0.08 o 
  -3   7   4        0.21        0.39      0.07 o 
  -2   7   4        0.73        0.86      0.08 o 
  -1   7   4        0.19        0.17      0.07 o 
  -7   8   4        0.38        0.36      0.05 o 
  -6   8   4        0.09        0.03      0.06 o 
  -5   8   4        0.05        0.02      0.07 o 
  -4   8   4        0.00        0.05      0.07 o 
  -3   8   4        0.46        0.57      0.07 o 
  -2   8   4       16.54       15.49      0.19 o 
  -6   9   4        0.25        0.12      0.05 o 
  -5   9   4        0.01       -0.01      0.06 o 
  -4   9   4        0.74        0.93      0.07 o 
  -3   9   4        4.51        4.03      0.11 o 
  -8   0   5        0.43        0.46      0.05 o 
  -8   1   5        1.06        0.98      0.06 o 
  -7   1   5        0.03        0.05      0.06 o 
  -8   2   5        1.88        1.90      0.07 o 
  -7   2   5        0.43        0.44      0.07 o 
  -6   2   5        0.17        0.32      0.07 o 
  -8   3   5        0.08       -0.01      0.05 o 
  -7   3   5        1.64        1.60      0.09 o 
  -6   3   5        0.67        0.73      0.08 o 
  -5   3   5        0.49        0.51      0.08 o 
  -8   4   5        0.23        0.23      0.05 o 
  -7   4   5        1.40        1.42      0.09 o 
  -6   4   5        0.37        0.40      0.07 o 
  -5   4   5        0.36        0.21      0.07 o 
  -4   4   5        1.59        1.49      0.08 o 
  -8   5   5        0.02        0.02      0.04 o 
  -7   5   5        0.00        0.04      0.06 o 
  -6   5   5        0.31        0.26      0.07 o 
  -5   5   5        0.06        0.08      0.07 o 
  -4   5   5       11.07       11.54      0.17 o 
  -3   5   5        1.51        1.36      0.08 o 
  -2   5   5       26.18       25.72      0.22 o 
  -1   5   5        0.27        0.53      0.08 o 
   0   5   5       25.15       27.67      0.23 o 
  -7   6   5        0.00        0.00      0.06 o 
  -6   6   5        1.52        1.81      0.09 o 
  -5   6   5        2.32        1.99      0.10 o 
  -4   6   5        0.62        0.77      0.08 o 
  -3   6   5        4.28        4.49      0.12 o 
  -2   6   5        2.86        3.12      0.10 o 
  -1   6   5       16.02       17.14      0.20 o 
  -7   7   5        0.08        0.24      0.06 o 
  -6   7   5        0.27        0.27      0.07 o 
  -5   7   5        4.00        3.87      0.12 o 
  -4   7   5        3.65        3.15      0.11 o 
  -3   7   5        0.00        0.05      0.07 o 
  -2   7   5       15.21       14.75      0.19 o 
  -1   7   5       15.52       14.68      0.19 o 
  -6   8   5        0.03        0.08      0.06 o 
  -5   8   5        0.00        0.03      0.06 o 
  -4   8   5        1.39        1.37      0.08 o 
  -3   8   5        0.17        0.02      0.07 o 
  -2   8   5       11.05        9.95      0.15 o 
  -5   9   5        0.06        0.04      0.05 o 
  -4   9   5        8.13        8.71      0.12 o 
  -8   0   6        0.27        0.21      0.04 o 
  -8   1   6        5.84        5.89      0.09 o 
  -7   1   6        0.11        0.02      0.06 o 
  -8   2   6        0.04        0.02      0.05 o 
  -7   2   6        0.00        0.07      0.06 o 
  -6   2   6        0.03        0.03      0.07 o 
  -5   2   6        0.17        0.21      0.07 o 
  -4   2   6        3.69        4.83      0.11 o 
  -8   3   6        0.18        0.18      0.05 o 
  -7   3   6        0.78        0.88      0.08 o 
  -6   3   6        0.05        0.19      0.07 o 
  -5   3   6       11.79       10.19      0.16 o 
  -4   3   6        1.42        1.49      0.08 o 
  -8   4   6        0.02        0.05      0.05 o 
  -7   4   6        0.00       -0.07      0.07 o 
  -6   4   6        1.90        1.79      0.09 o 
  -5   4   6       16.02       16.02      0.20 o 
  -4   4   6       11.36       10.36      0.16 o 
  -3   4   6        4.97        4.96      0.12 o 
  -7   5   6        1.11        1.08      0.07 o 
  -6   5   6        0.39        0.13      0.07 o 
  -5   5   6        0.49        0.46      0.08 o 
  -4   5   6        3.83        3.26      0.11 o 
  -3   5   6        0.42        0.83      0.08 o 
  -2   5   6       65.81       68.32      0.36 o 
  -1   5   6      185.86      187.71      0.58 o 
   0   5   6      147.85      150.07      0.52 o 
  -7   6   6        0.50        0.62      0.06 o 
  -6   6   6        0.14        0.47      0.08 o 
  -5   6   6        2.07        2.32      0.10 o 
  -4   6   6       16.68       16.99      0.21 o 
  -3   6   6       30.97       28.92      0.26 o 
  -2   6   6        0.28        0.20      0.08 o 
  -1   6   6        0.70        0.28      0.09 o 
  -7   7   6        0.18        0.27      0.05 o 
  -6   7   6        0.07        0.24      0.07 o 
  -5   7   6        0.40        0.42      0.07 o 
  -4   7   6        2.83        2.77      0.10 o 
  -3   7   6       12.73       11.41      0.17 o 
  -2   7   6        2.18        2.00      0.10 o 
  -6   8   6        2.64        2.54      0.07 o 
  -5   8   6        3.42        3.36      0.09 o 
  -4   8   6        1.97        1.97      0.09 o 
  -3   8   6        1.61        1.38      0.08 o 
  -5   9   6        0.04        0.04      0.04 o 
  -4   9   6        0.00       -0.05      0.05 o 
  -7  -2   7        0.13        0.26      0.05 o 
  -7  -1   7        0.02       -0.01      0.05 o 
  -7   0   7        0.54        0.54      0.06 o 
  -8   1   7        0.01       -0.01      0.04 o 
  -7   1   7        0.05        0.01      0.06 o 
  -6   1   7        0.11        0.05      0.07 o 
  -5   1   7        0.01        0.12      0.07 o 
  -4   1   7        8.05        8.51      0.13 o 
  -8   2   7        0.97        0.77      0.05 o 
  -7   2   7        0.25        0.26      0.06 o 
  -6   2   7        1.46        1.30      0.08 o 
  -5   2   7        2.60        2.64      0.10 o 
  -4   2   7        5.11        5.17      0.11 o 
  -8   3   7        0.02        0.02      0.04 o 
  -7   3   7        0.06        0.03      0.06 o 
  -6   3   7        0.02        0.05      0.07 o 
  -5   3   7       51.29       46.59      0.31 o 
  -4   3   7        0.23        0.28      0.07 o 
  -3   3   7       70.38       74.59      0.35 o 
  -7   4   7        4.56        3.83      0.10 o 
  -6   4   7        0.04       -0.04      0.07 o 
  -5   4   7        1.82        1.53      0.10 o 
  -4   4   7        6.43        6.29      0.13 o 
  -3   4   7        3.80        3.34      0.10 o 
  -2   4   7        0.40        0.59      0.08 o 
  -7   5   7        1.94        1.97      0.08 o 
  -6   5   7        0.04        0.19      0.07 o 
  -5   5   7        1.05        0.81      0.09 o 
  -4   5   7        0.04        0.87      0.10 o 
  -3   5   7        0.72        1.03      0.09 o 
  -2   5   7       28.77       30.25      0.25 o 
  -1   5   7       40.16       43.22      0.29 o 
  -7   6   7        0.26        0.30      0.05 o 
  -6   6   7        0.80        0.94      0.08 o 
  -5   6   7        0.05        0.12      0.08 o 
  -4   6   7        3.24        3.40      0.11 o 
  -3   6   7       39.08       38.66      0.29 o 
  -2   6   7      106.80      109.41      0.46 o 
  -1   6   7        0.93        1.23      0.09 o 
  -6   7   7        3.73        4.23      0.09 o 
  -5   7   7        9.77        9.87      0.14 o 
  -4   7   7       20.78       20.51      0.20 o 
  -3   7   7        0.92        0.80      0.08 o 
  -2   7   7        0.67        0.40      0.07 o 
  -5   8   7        2.69        2.63      0.07 o 
  -4   8   7        2.30        2.30      0.08 o 
  -3   8   7        0.68        0.70      0.07 o 
  -7  -2   8        0.01        0.04      0.04 o 
  -7  -1   8        0.10        0.16      0.05 o 
  -7   0   8        0.06        0.04      0.05 o 
  -6   0   8        0.70        0.53      0.07 o 
  -5   0   8        0.72        0.60      0.07 o 
  -4   0   8        0.02        0.07      0.06 o 
  -7   1   8        0.17        0.15      0.06 o 
  -6   1   8        0.96        1.00      0.08 o 
  -5   1   8        3.28        3.78      0.10 o 
  -4   1   8        1.59        1.43      0.08 o 
  -7   2   8        0.06        0.03      0.06 o 
  -6   2   8        1.35        1.20      0.08 o 
  -5   2   8       15.65       16.39      0.19 o 
  -4   2   8        1.25        1.36      0.08 o 
  -7   3   8        1.26        1.06      0.07 o 
  -6   3   8        0.00       -0.06      0.07 o 
  -5   3   8        0.14        0.15      0.08 o 
  -4   3   8        5.37        5.71      0.13 o 
  -3   3   8        3.64        4.21      0.11 o 
  -7   4   8        2.77        2.60      0.08 o 
  -6   4   8        0.02       -0.03      0.07 o 
  -5   4   8        7.75        7.70      0.14 o 
  -4   4   8        4.14        3.47      0.11 o 
  -3   4   8       26.30       28.70      0.24 o 
  -7   5   8        1.51        1.61      0.06 o 
  -6   5   8        0.80        0.99      0.07 o 
  -5   5   8        0.03        0.17      0.07 o 
  -4   5   8        0.23        0.47      0.08 o 
  -3   5   8        0.12        0.02      0.08 o 
  -2   5   8      143.98      158.23      0.52 o 
  -6   6   8        0.52        0.59      0.06 o 
  -5   6   8        0.97        0.79      0.08 o 
  -4   6   8       39.61       38.51      0.26 o 
  -3   6   8       19.77       19.58      0.19 o 
  -2   6   8        8.47        8.69      0.14 o 
  -6   7   8        1.35        1.41      0.05 o 
  -5   7   8        6.98        7.13      0.10 o 
  -4   7   8       10.02       10.48      0.13 o 
  -3   7   8        0.81        0.76      0.07 o 
  -6  -2   9        0.54        0.60      0.06 o 
  -6  -1   9        0.66        0.72      0.06 o 
  -5  -1   9        1.65        2.37      0.09 o 
  -7   0   9        2.54        2.54      0.07 o 
  -6   0   9        0.00       -0.02      0.06 o 
  -5   0   9        1.20        1.56      0.08 o 
  -7   1   9        0.05        0.02      0.05 o 
  -6   1   9        1.12        1.35      0.08 o 
  -5   1   9        0.96        1.20      0.08 o 
  -7   2   9        0.01        0.02      0.05 o 
  -6   2   9        0.18        0.27      0.06 o 
  -5   2   9        0.02        0.01      0.06 o 
  -7   3   9        1.08        1.20      0.05 o 
  -6   3   9        0.12        0.15      0.06 o 
  -5   3   9        1.44        1.35      0.08 o 
  -4   3   9        0.05        0.02      0.06 o 
  -6   4   9        0.77        0.90      0.07 o 
  -5   4   9        0.09        0.14      0.07 o 
  -4   4   9        0.06        0.16      0.06 o 
  -6   5   9        0.36        0.28      0.05 o 
  -5   5   9        6.37        6.53      0.11 o 
  -4   5   9        9.37        9.73      0.14 o 
  -3   5   9       33.55       37.66      0.25 o 
  -5   6   9        2.02        2.36      0.07 o 
  -4   6   9       11.56       12.30      0.14 o 
  -3   6   9        0.11        0.00      0.06 o 
  -4   7   9        7.23        7.25      0.09 o 
  -6   2  10        0.52        0.71      0.06 o 
  -6   3  10        0.58        0.67      0.05 o 
  -6   4  10        0.03        0.04      0.04 o 
  -3  -4  -8        3.22        3.37      0.08 o 
  -4  -3  -8        3.22        3.74      0.08 o 
  -3  -3  -8        5.69        6.72      0.12 o 
  -5  -2  -8        0.49        0.65      0.05 o 
  -4  -2  -8        3.43        4.07      0.10 o 
  -3  -2  -8        9.56       10.82      0.16 o 
  -5  -1  -8        0.00        0.07      0.06 o 
  -4  -1  -8        0.54        0.61      0.07 o 
  -6   0  -8        0.62        0.64      0.04 o 
  -5   0  -8        0.27        0.17      0.06 o 
  -4   0  -8        3.90        4.18      0.11 o 
  -6   1  -8        0.28        0.28      0.05 o 
  -5   1  -8        0.00        0.13      0.06 o 
  -6   2  -8        0.81        0.78      0.06 o 
  -5   2  -8        0.66        0.75      0.07 o 
  -6   3  -8        1.62        1.77      0.07 o 
  -5   3  -8        1.18        1.11      0.08 o 
  -6   4  -8        0.00       -0.04      0.05 o 
  -6   5  -8        0.01        0.05      0.05 o 
  -3  -5  -7        3.44        3.42      0.08 o 
  -2  -5  -7        2.33        2.21      0.08 o 
  -1  -5  -7       22.98       24.78      0.22 o 
  -4  -4  -7        2.57        2.66      0.07 o 
  -3  -4  -7        5.34        6.06      0.12 o 
  -2  -4  -7       20.02       22.83      0.22 o 
  -1  -4  -7       67.45       75.41      0.37 o 
  -5  -3  -7        0.47        0.55      0.05 o 
  -4  -3  -7        4.75        5.83      0.12 o 
  -3  -3  -7        0.34        0.29      0.08 o 
  -2  -3  -7      237.71      267.59      0.71 o 
  -5  -2  -7        5.36        5.43      0.10 o 
  -4  -2  -7        6.66        7.18      0.14 o 
  -3  -2  -7       70.33       77.92      0.40 o 
  -6  -1  -7        0.31        0.32      0.05 o 
  -5  -1  -7       12.06       12.87      0.16 o 
  -4  -1  -7       47.04       48.55      0.32 o 
  -3  -1  -7      129.43      142.92      0.52 o 
  -6   0  -7        1.15        0.89      0.06 o 
  -5   0  -7        2.16        1.83      0.09 o 
  -4   0  -7        0.20        0.00      0.08 o 
  -6   1  -7        5.55        5.61      0.11 o 
  -5   1  -7       10.40        9.41      0.15 o 
  -4   1  -7       10.76       10.92      0.15 o 
  -7   2  -7        0.55        0.34      0.04 o 
  -6   2  -7        1.07        0.83      0.07 o 
  -5   2  -7        0.08        0.23      0.06 o 
  -4   2  -7        2.22        2.28      0.08 o 
  -7   3  -7        0.32        0.34      0.05 o 
  -6   3  -7        0.00       -0.02      0.06 o 
  -5   3  -7        0.66        0.67      0.07 o 
  -4   3  -7        0.20        0.16      0.05 o 
  -7   4  -7        0.04        0.06      0.05 o 
  -6   4  -7        0.67        0.77      0.07 o 
  -5   4  -7        0.60        0.70      0.07 o 
  -7   5  -7        0.23        0.16      0.05 o 
  -6   5  -7        0.68        0.63      0.06 o 
  -6   6  -7        0.01        0.02      0.05 o 
  -6   7  -7        1.78        1.92      0.07 o 
  -6   8  -7        0.96        1.11      0.05 o 
  -4  -5  -6        1.43        1.40      0.06 o 
  -3  -5  -6        1.55        1.56      0.08 o 
  -2  -5  -6        2.69        2.33      0.10 o 
  -1  -5  -6        7.20        7.14      0.14 o 
  -5  -4  -6        2.18        2.26      0.06 o 
  -4  -4  -6        0.34        0.57      0.07 o 
  -3  -4  -6        1.84        2.17      0.09 o 
  -2  -4  -6      125.58      130.84      0.52 o 
  -1  -4  -6       61.75       62.58      0.34 o 
  -5  -3  -6        3.60        3.72      0.09 o 
  -4  -3  -6        4.04        4.61      0.12 o 
  -3  -3  -6       64.69       65.37      0.38 o 
  -2  -3  -6       70.69       76.53      0.39 o 
  -6  -2  -6        0.00        0.05      0.05 o 
  -5  -2  -6        4.30        3.68      0.11 o 
  -4  -2  -6      184.13      187.54      0.64 o 
  -3  -2  -6        3.90        4.04      0.11 o 
  -6  -1  -6       19.95       19.08      0.17 o 
  -5  -1  -6        6.64        6.23      0.13 o 
  -4  -1  -6        0.91        0.93      0.09 o 
  -3  -1  -6        0.26        0.23      0.07 o 
  -7   0  -6        3.20        3.06      0.06 o 
  -6   0  -6       20.00       18.05      0.18 o 
  -5   0  -6       32.04       30.66      0.26 o 
  -4   0  -6       22.47       22.96      0.22 o 
  -7   1  -6        3.38        3.16      0.07 o 
  -6   1  -6        3.94        3.54      0.10 o 
  -5   1  -6        0.11        0.70      0.08 o 
  -4   1  -6       11.27       11.10      0.15 o 
  -7   2  -6        1.65        1.48      0.07 o 
  -6   2  -6        0.82        0.66      0.07 o 
  -5   2  -6       10.05        9.54      0.15 o 
  -4   2  -6       17.07       16.53      0.17 o 
  -7   3  -6        0.09       -0.06      0.06 o 
  -6   3  -6        2.90        2.58      0.10 o 
  -5   3  -6        1.07        1.07      0.08 o 
  -7   4  -6        0.24        0.19      0.06 o 
  -6   4  -6        0.02       -0.05      0.06 o 
  -7   5  -6        0.00       -0.01      0.05 o 
  -7   6  -6        0.26        0.31      0.05 o 
  -7   7  -6        1.32        1.18      0.06 o 
  -3  -6  -5        3.53        3.28      0.09 o 
  -2  -6  -5        0.96        0.50      0.07 o 
  -1  -6  -5        0.21        0.21      0.07 o 
  -4  -5  -5        0.36        0.44      0.06 o 
  -3  -5  -5        0.14        0.07      0.06 o 
  -2  -5  -5        2.03        2.03      0.09 o 
  -1  -5  -5        0.30        0.58      0.07 o 
  -5  -4  -5        0.08        0.17      0.05 o 
  -4  -4  -5        0.16        0.14      0.06 o 
  -3  -4  -5        9.39        9.43      0.16 o 
  -2  -4  -5        1.66        1.86      0.09 o 
  -1  -4  -5      160.02      164.65      0.54 o 
  -6  -3  -5        0.07        0.10      0.04 o 
  -5  -3  -5        1.82        1.58      0.08 o 
  -4  -3  -5       34.38       35.38      0.29 o 
  -3  -3  -5       59.00       59.48      0.37 o 
  -2  -3  -5       91.78      100.03      0.43 o 
  -6  -2  -5        7.53        7.93      0.11 o 
  -5  -2  -5       33.40       31.27      0.26 o 
  -4  -2  -5        9.54        8.64      0.15 o 
  -3  -2  -5        4.18        5.51      0.12 o 
  -7  -1  -5        6.96        5.81      0.07 o 
  -6  -1  -5       19.91       20.06      0.19 o 
  -5  -1  -5        0.33        0.31      0.08 o 
  -4  -1  -5        1.17        1.34      0.09 o 
  -7   0  -5        0.42        0.39      0.05 o 
  -6   0  -5        6.13        5.42      0.12 o 
  -5   0  -5        3.44        3.25      0.10 o 
  -4   0  -5        0.08        0.15      0.06 o 
  -7   1  -5        1.83        1.70      0.07 o 
  -6   1  -5        0.45        0.57      0.08 o 
  -5   1  -5        8.32        7.77      0.14 o 
  -4   1  -5        2.68        2.58      0.08 o 
  -7   2  -5        0.07        0.03      0.06 o 
  -6   2  -5        6.02        5.90      0.13 o 
  -5   2  -5       10.48        8.95      0.15 o 
  -7   3  -5        0.43        0.55      0.07 o 
  -6   3  -5        0.27        0.15      0.06 o 
  -8   4  -5        0.58        0.43      0.04 o 
  -7   4  -5        3.91        3.21      0.09 o 
  -6   4  -5        1.83        1.07      0.08 o 
  -8   5  -5        0.05       -0.04      0.04 o 
  -7   5  -5        0.56        0.43      0.06 o 
  -7   6  -5        0.03        0.01      0.06 o 
  -7   7  -5        0.02        0.05      0.05 o 
  -4  -6  -4        0.16        0.04      0.04 o 
  -3  -6  -4        1.60        1.36      0.07 o 
  -2  -6  -4        4.22        3.43      0.10 o 
  -1  -6  -4       19.34       16.14      0.19 o 
  -5  -5  -4        0.30        0.16      0.04 o 
  -4  -5  -4        1.73        1.58      0.08 o 
  -3  -5  -4        5.33        4.28      0.12 o 
  -2  -5  -4       25.41       21.46      0.22 o 
  -1  -5  -4        0.12        0.14      0.06 o 
  -5  -4  -4        0.01        0.03      0.05 o 
  -4  -4  -4        1.33        1.26      0.08 o 
  -3  -4  -4        0.59        0.61      0.08 o 
  -6  -3  -4        0.47        0.54      0.05 o 
  -5  -3  -4        1.71        1.84      0.09 o 
  -4  -3  -4       13.41       12.11      0.18 o 
  -3  -3  -4        8.62        9.05      0.15 o 
  -6  -2  -4        0.47        0.51      0.06 o 
  -5  -2  -4        4.57        4.51      0.11 o 
  -4  -2  -4       18.20       18.33      0.21 o 
  -7  -1  -4        3.68        3.96      0.08 o 
  -6  -1  -4       15.56       13.74      0.17 o 
  -5  -1  -4        2.50        2.37      0.10 o 
  -4  -1  -4        1.27        1.21      0.08 o 
  -7   0  -4        0.72        0.80      0.06 o 
  -6   0  -4        0.00        0.08      0.06 o 
  -5   0  -4        0.05        0.06      0.07 o 
  -4   0  -4       19.34       18.17      0.18 o 
  -7   1  -4        0.35        0.32      0.06 o 
  -6   1  -4        0.27        0.27      0.07 o 
  -5   1  -4        5.63        5.49      0.13 o 
  -8   2  -4        0.11        0.06      0.04 o 
  -7   2  -4        0.04        0.02      0.06 o 
  -6   2  -4        0.52        0.28      0.07 o 
  -5   2  -4       67.06       59.87      0.34 o 
  -8   3  -4        0.25        0.27      0.05 o 
  -7   3  -4       11.16        9.36      0.14 o 
  -6   3  -4        0.23        0.21      0.06 o 
  -8   4  -4        0.19        0.08      0.05 o 
  -7   4  -4        4.49        3.48      0.10 o 
  -8   5  -4        0.60        0.48      0.05 o 
  -7   5  -4        0.54        0.28      0.07 o 
  -8   6  -4        0.10        0.11      0.04 o 
  -2  -7  -3        0.93        0.99      0.07 o 
  -4  -6  -3        0.88        0.83      0.06 o 
  -3  -6  -3        5.95        4.44      0.11 o 
  -2  -6  -3       44.33       36.35      0.28 o 
  -1  -6  -3        7.78        5.47      0.12 o 
  -5  -5  -3        0.01       -0.04      0.05 o 
  -4  -5  -3        4.04        3.90      0.11 o 
  -3  -5  -3        4.87        4.43      0.12 o 
  -2  -5  -3        0.99        1.24      0.07 o 
  -1  -5  -3        5.49        6.17      0.12 o 
  -6  -4  -3        0.48        0.50      0.04 o 
  -5  -4  -3        5.88        5.56      0.11 o 
  -4  -4  -3       12.45       11.21      0.17 o 
  -3  -4  -3        0.50        0.59      0.07 o 
  -2  -4  -3        3.06        3.24      0.10 o 
  -6  -3  -3        1.79        2.13      0.07 o 
  -5  -3  -3        0.00        0.01      0.06 o 
  -4  -3  -3        0.82        0.73      0.07 o 
  -3  -3  -3        7.19        7.43      0.14 o 
  -7  -2  -3        0.01        0.06      0.04 o 
  -6  -2  -3        4.40        4.16      0.10 o 
  -5  -2  -3        0.00        0.04      0.06 o 
  -4  -2  -3        1.06        1.01      0.08 o 
  -7  -1  -3        0.00        0.04      0.05 o 
  -6  -1  -3        0.07        0.22      0.06 o 
  -5  -1  -3        0.20        0.34      0.06 o 
  -4  -1  -3        0.00        0.04      0.05 o 
  -7   0  -3        0.77        0.88      0.07 o 
  -6   0  -3        0.10        0.09      0.07 o 
  -5   0  -3        7.26        7.14      0.14 o 
  -8   1  -3        0.22        0.17      0.04 o 
  -7   1  -3        0.25        0.31      0.07 o 
  -6   1  -3        2.81        2.75      0.10 o 
  -5   1  -3        4.18        3.18      0.10 o 
  -8   2  -3        0.20        0.22      0.05 o 
  -7   2  -3        1.15        1.17      0.08 o 
  -6   2  -3        0.77        0.53      0.07 o 
  -8   3  -3        0.58        0.39      0.05 o 
  -7   3  -3        1.83        1.52      0.08 o 
  -8   4  -3        0.02       -0.02      0.05 o 
  -7   4  -3        1.60        1.41      0.08 o 
  -8   5  -3        0.41        0.38      0.05 o 
  -8   6  -3        0.50        0.39      0.05 o 
  -8   7  -3        0.01        0.02      0.04 o 
  -3  -7  -2        1.42        1.21      0.07 o 
  -2  -7  -2       46.81       39.75      0.28 o 
  -1  -7  -2       11.61        8.89      0.15 o 
  -4  -6  -2        3.27        2.64      0.08 o 
  -3  -6  -2       13.43       10.98      0.16 o 
  -2  -6  -2        0.31        0.31      0.06 o 
  -1  -6  -2        0.13        0.15      0.06 o 
  -5  -5  -2        7.27        6.68      0.11 o 
  -4  -5  -2       20.11       19.45      0.21 o 
  -3  -5  -2       11.38       10.24      0.16 o 
  -2  -5  -2        0.45        0.72      0.07 o 
  -6  -4  -2        3.98        3.98      0.08 o 
  -5  -4  -2        0.36        0.37      0.06 o 
  -4  -4  -2        0.97        0.91      0.08 o 
  -3  -4  -2        3.95        3.67      0.11 o 
  -6  -3  -2        2.42        2.86      0.09 o 
  -5  -3  -2        1.12        1.40      0.08 o 
  -4  -3  -2        1.38        1.32      0.08 o 
  -7  -2  -2        0.82        0.91      0.05 o 
  -6  -2  -2        0.66        0.90      0.07 o 
  -5  -2  -2        3.31        3.35      0.11 o 
  -4  -2  -2        5.63        5.45      0.11 o 
  -7  -1  -2        0.20        0.19      0.06 o 
  -6  -1  -2        0.04        0.14      0.06 o 
  -5  -1  -2        7.12        7.02      0.14 o 
  -7   0  -2        0.09        0.02      0.06 o 
  -6   0  -2        0.29        0.24      0.07 o 
  -5   0  -2        9.76        9.68      0.15 o 
  -8   1  -2        0.00       -0.02      0.04 o 
  -7   1  -2        0.05        0.05      0.06 o 
  -6   1  -2        0.23        0.27      0.07 o 
  -5   1  -2        4.24        4.01      0.10 o 
  -8   2  -2        0.29        0.30      0.05 o 
  -7   2  -2        0.03        0.06      0.07 o 
  -6   2  -2        0.04        0.17      0.06 o 
  -8   3  -2        0.04        0.03      0.05 o 
  -7   3  -2        0.07        0.02      0.06 o 
  -8   4  -2        0.11        0.11      0.05 o 
  -7   4  -2        0.13        0.14      0.06 o 
  -8   5  -2        0.03        0.01      0.05 o 
  -8   6  -2        0.01       -0.03      0.05 o 
  -8   7  -2        1.38        1.20      0.05 o 
  -3  -7  -1        1.78        1.40      0.07 o 
  -2  -7  -1        0.52        0.29      0.06 o 
  -1  -7  -1       20.42       16.65      0.19 o 
  -5  -6  -1        1.72        1.27      0.05 o 
  -4  -6  -1       11.97       11.39      0.15 o 
  -3  -6  -1        8.86        7.95      0.14 o 
  -2  -6  -1        1.63        1.94      0.09 o 
  -1  -6  -1        2.22        1.79      0.08 o 
  -5  -5  -1        2.34        2.23      0.08 o 
  -4  -5  -1        4.05        3.11      0.10 o 
  -3  -5  -1        3.49        3.03      0.10 o 
  -2  -5  -1        5.83        4.94      0.11 o 
  -6  -4  -1        0.97        1.16      0.06 o 
  -5  -4  -1        0.33        0.41      0.07 o 
  -4  -4  -1        1.72        1.58      0.09 o 
  -3  -4  -1        4.68        5.20      0.12 o 
  -6  -3  -1        0.53        0.43      0.06 o 
  -5  -3  -1        6.32        5.74      0.13 o 
  -4  -3  -1        2.87        2.53      0.09 o 
  -7  -2  -1        0.14        0.13      0.05 o 
  -6  -2  -1        0.23        0.30      0.07 o 
  -5  -2  -1        1.63        1.57      0.09 o 
  -4  -2  -1       20.94       20.75      0.20 o 
  -7  -1  -1        1.56        1.34      0.07 o 
  -6  -1  -1        0.82        0.94      0.08 o 
  -5  -1  -1       19.52       17.94      0.20 o 
  -7   0  -1        0.84        0.86      0.07 o 
  -6   0  -1        3.89        3.36      0.11 o 
  -5   0  -1       27.84       24.81      0.22 o 
  -8   1  -1        0.01        0.01      0.05 o 
  -7   1  -1        0.66        0.33      0.07 o 
  -6   1  -1        7.26        5.81      0.13 o 
  -5   1  -1        4.76        4.07      0.10 o 
  -8   2  -1        0.06        0.26      0.06 o 
  -7   2  -1        1.01        1.12      0.08 o 
  -8   3  -1        0.03        0.16      0.06 o 
  -7   3  -1        3.61        2.78      0.10 o 
  -8   4  -1        0.34        0.35      0.06 o 
  -8   5  -1        0.18        0.10      0.05 o 
  -8   6  -1        0.28        0.18      0.05 o 
  -8   7  -1        1.19        1.08      0.05 o 
  -3  -7   0        1.51        1.28      0.07 o 
  -2  -7   0        6.56        5.15      0.12 o 
  -1  -7   0       15.32       12.84      0.17 o 
  -5  -6   0        0.69        0.68      0.05 o 
  -4  -6   0        6.28        5.55      0.11 o 
  -3  -6   0        0.01        0.00      0.06 o 
  -2  -6   0       24.30       22.07      0.21 o 
  -1  -6   0       34.06       32.22      0.24 o 
  -5  -5   0        1.04        1.29      0.07 o 
  -4  -5   0        4.50        4.20      0.11 o 
  -3  -5   0        0.34        0.23      0.07 o 
  -2  -5   0        7.77        6.86      0.12 o 
  -6  -4   0        1.77        1.76      0.06 o 
  -5  -4   0        0.18        0.37      0.07 o 
  -4  -4   0        2.57        2.03      0.09 o 
  -3  -4   0        0.68        0.53      0.06 o 
  -6  -3   0        0.85        0.81      0.07 o 
  -5  -3   0        0.38        0.52      0.07 o 
  -4  -3   0        2.70        2.51      0.09 o 
  -7  -2   0        0.79        0.85      0.06 o 
  -6  -2   0        0.78        0.66      0.07 o 
  -5  -2   0       10.62       10.07      0.15 o 
  -7  -1   0        0.20        0.21      0.06 o 
  -6  -1   0        7.15        6.05      0.13 o 
  -5  -1   0       68.58       63.95      0.35 o 
  -7   0   0       11.32       10.04      0.15 o 
  -6   0   0        0.01       -0.08      0.08 o 
  -5   0   0        9.32        9.78      0.14 o 
  -8   1   0        0.38        0.36      0.05 o 
  -7   1   0        2.69        2.14      0.09 o 
  -8   2   0        0.41        0.82      0.06 o 
  -7   2   0        3.85        3.22      0.11 o 
  -8   3   0        0.06        0.20      0.06 o 
  -7   3   0        0.24        0.21      0.07 o 
  -8   4   0        3.53        2.97      0.09 o 
  -8   5   0        0.01       -0.04      0.05 o 
  -8   6   0        0.00       -0.02      0.05 o 
  -8   7   0        0.01        0.05      0.04 o 
  -3  -7   1        1.17        1.49      0.08 o 
  -2  -7   1        7.69        7.10      0.13 o 
  -5  -6   1        0.02        0.04      0.04 o 
  -4  -6   1        1.41        1.90      0.08 o 
  -3  -6   1       11.64       10.37      0.16 o 
  -2  -6   1       13.29       12.29      0.16 o 
  -1  -6   1       20.80       20.00      0.19 o 
  -5  -5   1        4.10        4.54      0.10 o 
  -4  -5   1        4.91        4.96      0.12 o 
  -3  -5   1       34.84       35.61      0.27 o 
  -6  -4   1        1.33        1.27      0.06 o 
  -5  -4   1        1.55        1.82      0.08 o 
  -4  -4   1        2.08        1.49      0.09 o 
  -6  -3   1        0.61        0.50      0.07 o 
  -5  -3   1        1.27        1.19      0.08 o 
  -4  -3   1        4.74        4.75      0.11 o 
  -6  -2   1        4.57        4.43      0.11 o 
  -5  -2   1       13.25       14.23      0.17 o 
  -7  -1   1        2.75        2.71      0.08 o 
  -6  -1   1        6.03        5.66      0.12 o 
  -5  -1   1       17.72       16.45      0.18 o 
  -7   0   1        2.78        2.65      0.09 o 
  -6   0   1        0.16       -0.08      0.08 o 
  -5   0   1       13.93       12.91      0.15 o 
  -7   1   1        6.44        6.00      0.12 o 
  -6   1   1        0.11        0.60      0.08 o 
  -8   2   1        0.04        0.28      0.06 o 
  -7   2   1        0.04       -0.07      0.07 o 
  -8   3   1        1.11        0.90      0.07 o 
  -7   3   1        3.80        3.68      0.11 o 
  -8   4   1        0.50        0.39      0.06 o 
  -8   5   1       13.94       11.08      0.12 o 
  -8   6   1        0.44        0.31      0.05 o 
  -2  -7   2        2.72        2.80      0.10 o 
  -4  -6   2        0.29        0.49      0.06 o 
  -3  -6   2        0.94        2.69      0.09 o 
  -2  -6   2       80.40       79.68      0.38 o 
  -4  -5   2        0.01        0.01      0.07 o 
  -3  -5   2       11.38       11.91      0.16 o 
  -5  -4   2        6.71        7.55      0.13 o 
  -4  -4   2       21.70       23.67      0.22 o 
  -5  -3   2        0.11        0.16      0.06 o 
  -4  -3   2        0.55        0.58      0.07 o 
  -5  -2   2        5.41        5.52      0.12 o 
  -6  -1   2        0.07        0.03      0.06 o 
  -5  -1   2       10.38       11.02      0.15 o 
  -6   0   2        0.13        0.13      0.07 o 
  -7   1   2        1.21        1.16      0.08 o 
  -6   1   2        1.03        0.95      0.08 o 
  -7   2   2        1.18        1.40      0.08 o 
  -7   3   2        2.61        1.75      0.09 o 
  -1   3 -15        0.12        0.54      0.05 o 
   0   3 -15        1.37        3.38      0.07 o 
  -1   4 -15        0.59        0.94      0.05 o 
   0   4 -15        1.01        0.81      0.05 o 
  -1   5 -15        0.18        0.04      0.04 o 
   0   4 -14        5.12        5.62      0.11 o 
  -3   5 -14        0.73        1.11      0.05 o 
  -2   5 -14        0.06        0.08      0.05 o 
  -1   5 -14        0.64        0.80      0.07 o 
   0   5 -14        9.87       12.05      0.14 o 
   1   5 -14        3.72        6.12      0.09 o 
  -2   6 -14        2.64        4.04      0.08 o 
  -1   6 -14        1.31        2.59      0.08 o 
   0   6 -14        3.23        3.71      0.08 o 
   1   6 -14        5.50        8.16      0.09 o 
  -2   7 -14        4.35        6.76      0.08 o 
  -1   7 -14        4.94        7.36      0.09 o 
   0   7 -14        1.14        2.16      0.06 o 
   1   3 -13        0.06        0.00      0.06 o 
   1   4 -13        0.73        1.00      0.07 o 
  -4   5 -13        0.00       -0.03      0.04 o 
   0   5 -13        6.59        5.91      0.12 o 
   1   5 -13        4.78        6.28      0.12 o 
  -3   6 -13        0.11        0.28      0.06 o 
  -2   6 -13        3.64        4.54      0.11 o 
  -1   6 -13        2.77        3.28      0.10 o 
   0   6 -13        0.05        0.19      0.06 o 
   1   6 -13        0.15        0.05      0.06 o 
  -3   7 -13        1.23        1.93      0.07 o 
  -2   7 -13        0.02        0.11      0.06 o 
  -1   7 -13        3.03        3.95      0.10 o 
   0   7 -13        2.51        2.43      0.08 o 
   1   7 -13        2.50        2.93      0.07 o 
  -2   8 -13        1.24        1.76      0.06 o 
  -1   8 -13        1.08        1.51      0.06 o 
   0   8 -13        0.78        0.69      0.05 o 
   1   4 -12        3.56        4.67      0.12 o 
   0   5 -12       10.12       10.10      0.16 o 
   1   5 -12        2.07        2.24      0.09 o 
  -4   6 -12        0.39        0.38      0.07 o 
  -3   6 -12        0.57        0.60      0.07 o 
  -2   6 -12        4.38        4.49      0.12 o 
  -1   6 -12        4.15        4.95      0.12 o 
   0   6 -12        6.55        6.49      0.13 o 
   1   6 -12        0.29        0.76      0.07 o 
   2   6 -12        0.19        0.19      0.05 o 
  -4   7 -12        1.92        2.35      0.06 o 
  -3   7 -12        1.69        2.03      0.08 o 
  -2   7 -12        1.33        1.32      0.08 o 
  -1   7 -12        0.42        0.87      0.08 o 
   0   7 -12        0.17        0.07      0.06 o 
   1   7 -12        0.06        0.24      0.06 o 
  -3   8 -12        0.14        0.18      0.05 o 
  -2   8 -12        0.09        0.08      0.06 o 
  -1   8 -12        2.36        3.02      0.09 o 
   0   8 -12        0.88        1.47      0.07 o 
  -2   9 -12        0.00       -0.04      0.04 o 
  -1   9 -12        0.04       -0.05      0.05 o 
   1   4 -11        0.75        1.53      0.10 o 
   0   5 -11       43.37       40.88      0.31 o 
   1   5 -11       28.40       30.31      0.27 o 
   2   5 -11        1.87        2.17      0.09 o 
  -1   6 -11        5.55        5.22      0.13 o 
   0   6 -11        0.22        0.58      0.08 o 
   1   6 -11        2.96        2.29      0.09 o 
   2   6 -11        3.55        3.82      0.10 o 
  -4   7 -11        0.81        1.11      0.07 o 
  -3   7 -11        1.23        1.22      0.08 o 
  -2   7 -11        0.45        0.21      0.08 o 
  -1   7 -11        4.10        3.24      0.11 o 
   0   7 -11        4.94        3.20      0.10 o 
   1   7 -11        0.79        1.16      0.07 o 
  -3   8 -11        0.48        0.14      0.06 o 
  -2   8 -11        0.42        0.49      0.07 o 
  -1   8 -11        1.78        1.57      0.09 o 
   0   8 -11        3.92        3.73      0.10 o 
   1   8 -11        0.74        0.93      0.06 o 
  -3   9 -11        0.10        0.12      0.04 o 
  -2   9 -11        0.64        0.66      0.06 o 
  -1   9 -11        0.96        0.92      0.07 o 
   1   4 -10       48.78       49.03      0.32 o 
   2   4 -10        4.95        5.62      0.13 o 
   1   5 -10       16.61       18.92      0.22 o 
   2   5 -10        7.28        7.26      0.14 o 
  -1   6 -10       49.08       51.02      0.36 o 
   0   6 -10        6.06        4.28      0.12 o 
   1   6 -10        8.10        6.65      0.14 o 
   2   6 -10        0.06        0.18      0.07 o 
  -4   7 -10        5.86        6.24      0.12 o 
  -3   7 -10       13.04       13.72      0.18 o 
  -2   7 -10        0.86        0.85      0.09 o 
  -1   7 -10        0.42        0.44      0.09 o 
   0   7 -10       13.10       11.60      0.17 o 
   1   7 -10        5.79        5.77      0.13 o 
  -3   8 -10        4.67        4.87      0.11 o 
  -2   8 -10        6.78        7.04      0.14 o 
  -1   8 -10        1.38        1.21      0.09 o 
   0   8 -10        0.22        0.38      0.07 o 
   1   8 -10        0.15        0.22      0.06 o 
  -3   9 -10        0.05        0.07      0.05 o 
  -2   9 -10        2.15        2.56      0.09 o 
  -1   9 -10        0.14        0.32      0.07 o 
   1   4  -9        6.11        6.07      0.12 o 
   2   4  -9        0.52        0.57      0.08 o 
   1   5  -9       10.12       11.63      0.17 o 
  -1   6  -9        2.12        2.27      0.10 o 
   0   6  -9        8.05        8.68      0.16 o 
   1   6  -9        0.66        0.22      0.08 o 
   2   6  -9       26.86       25.51      0.24 o 
  -4   7  -9       15.11       18.84      0.19 o 
  -3   7  -9        9.90       10.42      0.17 o 
  -2   7  -9        3.17        3.07      0.11 o 
  -1   7  -9        6.90        5.01      0.14 o 
   0   7  -9       20.51       16.26      0.21 o 
   1   7  -9       10.48       11.05      0.17 o 
  -3   8  -9        5.44        6.85      0.14 o 
  -2   8  -9        0.10        0.09      0.07 o 
  -1   8  -9        6.76        7.10      0.14 o 
   0   8  -9        6.36        5.22      0.13 o 
   1   8  -9        0.07        0.12      0.06 o 
  -3   9  -9        2.24        2.10      0.08 o 
  -2   9  -9        2.67        2.85      0.09 o 
  -1   9  -9        0.00        0.01      0.06 o 
   2   4  -8        3.48        3.92      0.11 o 
   1   5  -8       36.97       37.60      0.28 o 
   2   5  -8        1.10        1.02      0.08 o 
  -1   6  -8       47.42       47.69      0.33 o 
   0   6  -8        7.08        5.69      0.13 o 
   1   6  -8        7.03        6.51      0.14 o 
   2   6  -8        3.53        4.02      0.11 o 
  -3   7  -8        0.97        1.06      0.09 o 
  -2   7  -8        0.51        0.61      0.08 o 
  -1   7  -8        1.19        1.37      0.09 o 
   0   7  -8       29.85       22.27      0.24 o 
   1   7  -8       18.13       19.13      0.22 o 
  -3   8  -8        0.30        0.28      0.08 o 
  -2   8  -8       14.98       15.06      0.20 o 
  -1   8  -8       17.85       17.87      0.21 o 
   0   8  -8       31.77       27.12      0.26 o 
   1   8  -8        0.00        0.06      0.06 o 
  -3   9  -8        3.58        4.75      0.11 o 
  -2   9  -8        0.92        1.24      0.08 o 
  -1   9  -8        0.31        0.19      0.07 o 
   1   5  -7        0.57        0.88      0.07 o 
   2   5  -7        0.00        0.12      0.06 o 
  -1   6  -7       11.07       10.87      0.16 o 
   0   6  -7        1.97        2.65      0.10 o 
   1   6  -7        0.05        0.01      0.07 o 
   2   6  -7       14.23       14.62      0.18 o 
  -3   7  -7       21.07       24.24      0.24 o 
  -2   7  -7        0.04        0.00      0.07 o 
  -1   7  -7        6.52        5.40      0.13 o 
   0   7  -7       26.32       23.87      0.24 o 
   1   7  -7        0.39        0.34      0.08 o 
  -3   8  -7        3.83        5.85      0.13 o 
  -2   8  -7        5.87        5.43      0.13 o 
  -1   8  -7        5.56        5.76      0.13 o 
   0   8  -7        2.54        1.95      0.10 o 
  -3   9  -7        6.10        6.77      0.12 o 
  -2   9  -7        6.96        7.14      0.14 o 
  -1   9  -7        0.00        0.01      0.07 o 
   2   5  -6        2.65        3.39      0.10 o 
  -2   6  -6       49.03       55.19      0.32 o 
  -1   6  -6        0.05       -0.07      0.07 o 
   0   6  -6        1.06        1.50      0.08 o 
   1   6  -6        8.75        9.99      0.16 o 
   2   6  -6       19.28       18.56      0.20 o 
  -3   7  -6        1.42        1.87      0.09 o 
  -2   7  -6        0.13        0.19      0.07 o 
  -1   7  -6        2.90        3.27      0.11 o 
   0   7  -6        0.33        0.09      0.07 o 
   1   7  -6       29.39       30.62      0.27 o 
  -3   8  -6        0.16        0.40      0.07 o 
  -2   8  -6        4.93        5.77      0.13 o 
  -1   8  -6        1.31        1.33      0.09 o 
   0   8  -6       14.85       13.83      0.19 o 
  -2   9  -6        3.15        4.46      0.12 o 
  -1   9  -6        0.80        1.14      0.09 o 
   2   5  -5       17.30       21.31      0.20 o 
   1   6  -5       20.99       21.86      0.21 o 
  -2   7  -5       12.31       14.00      0.18 o 
   0   7  -5       23.72       22.53      0.23 o 
   1   7  -5      120.34      119.56      0.51 o 
  -2   8  -5       19.95       22.02      0.22 o 
  -1   8  -5      107.06      110.61      0.49 o 
   0   8  -5       27.72       25.77      0.25 o 
   1   6  -4       29.19       32.09      0.25 o 
  -2   7  -4        5.79        6.93      0.13 o 
  -1   7  -4       48.37       54.45      0.32 o 
   0   7  -4      140.61      128.88      0.51 o 
  -2   8  -4        8.25       10.77      0.16 o 
  -1   8  -4       35.22       36.22      0.28 o 
   1   6  -3       72.92       73.46      0.36 o 
  -1   7  -3        4.94        5.68      0.12 o 
   0   7  -3      106.03       98.81      0.44 o 
  -1   7  -2       60.88       65.53      0.34 o 
   1  -7   3        4.11        3.78      0.10 o 
  -1  -7   4       28.19       26.02      0.24 o 
   1  -7   4       40.25       37.18      0.28 o 
   2  -7   4        4.82        4.30      0.10 o 
  -2  -6   4       45.63       47.13      0.30 o 
  -1  -6   4       24.29       25.14      0.23 o 
   1  -8   5       89.09       71.65      0.40 o 
  -2  -7   5       30.13       30.64      0.25 o 
  -1  -7   5      100.14       89.49      0.45 o 
   1  -7   5        0.00       -0.01      0.06 o 
   2  -7   5       10.25        9.06      0.15 o 
  -2  -6   5        4.43        4.27      0.12 o 
  -1  -6   5       17.47       23.53      0.23 o 
  -1  -8   6        1.26        1.34      0.09 o 
   1  -8   6        1.09        0.97      0.08 o 
   2  -8   6        4.11        3.87      0.11 o 
  -2  -7   6        1.25        1.42      0.08 o 
  -1  -7   6       24.46       21.65      0.23 o 
   1  -7   6        2.41        2.04      0.10 o 
   2  -7   6        0.11        0.09      0.07 o 
  -2  -6   6       16.05       14.31      0.18 o 
  -1  -6   6        7.28        7.93      0.15 o 
   1  -6   6        0.05       -0.04      0.06 o 
   2  -6   6       40.80       42.81      0.29 o 
  -2  -5   6        2.20        2.36      0.09 o 
  -1  -8   7        0.00       -0.02      0.07 o 
   1  -8   7        4.63        3.56      0.11 o 
   2  -8   7        4.89        3.29      0.11 o 
  -2  -7   7        0.15        0.08      0.07 o 
  -1  -7   7        0.32        0.23      0.07 o 
   1  -7   7        5.42        3.54      0.11 o 
   2  -7   7        0.03       -0.04      0.06 o 
  -3  -6   7        2.14        2.12      0.08 o 
  -2  -6   7       11.84       11.31      0.17 o 
  -1  -6   7        0.04       -0.03      0.07 o 
   1  -6   7        9.21        8.75      0.15 o 
   2  -6   7        8.46        8.35      0.14 o 
  -3  -5   7        4.69        4.71      0.11 o 
  -2  -5   7        0.00        0.02      0.06 o 
  -1  -5   7        0.48        0.77      0.07 o 
  -3  -4   7        1.42        1.39      0.08 o 
  -1  -8   8        0.00        0.02      0.06 o 
   1  -8   8       14.85       11.66      0.17 o 
   2  -8   8       12.47        9.39      0.15 o 
  -2  -7   8        8.02        7.31      0.14 o 
  -1  -7   8       15.08       12.81      0.19 o 
   1  -7   8        0.99        0.91      0.08 o 
   2  -7   8        0.42        0.36      0.07 o 
  -3  -6   8        0.73        0.84      0.07 o 
  -2  -6   8        2.94        2.68      0.10 o 
  -1  -6   8        5.85        4.72      0.12 o 
   1  -6   8       39.46       35.98      0.29 o 
   2  -6   8        0.38        0.08      0.07 o 
  -3  -5   8        5.64        6.83      0.14 o 
  -2  -5   8        0.91        0.84      0.08 o 
  -1  -5   8       30.76       28.24      0.26 o 
   1  -5   8       22.59       24.14      0.23 o 
  -3  -4   8        2.89        3.29      0.10 o 
  -2  -8   9        4.56        3.48      0.09 o 
  -1  -8   9        0.06        0.02      0.06 o 
   1  -8   9        5.62        4.36      0.11 o 
   2  -8   9        0.08        0.13      0.06 o 
  -3  -7   9        0.00        0.00      0.05 o 
  -2  -7   9        0.68        0.51      0.07 o 
  -1  -7   9        8.72        7.65      0.15 o 
   1  -7   9        5.74        3.14      0.11 o 
   2  -7   9        2.64        2.24      0.09 o 
  -3  -6   9        6.38        6.31      0.12 o 
  -2  -6   9       22.35       17.73      0.21 o 
  -1  -6   9        0.55        0.26      0.07 o 
   1  -6   9        1.77        1.64      0.09 o 
   2  -6   9        3.13        2.69      0.11 o 
  -3  -5   9        0.16        0.04      0.07 o 
  -2  -5   9        0.02        0.01      0.07 o 
   1  -5   9       27.17       26.04      0.24 o 
  -2  -8  10        0.08       -0.01      0.05 o 
  -1  -8  10        0.13        0.13      0.06 o 
   1  -8  10        1.15        0.59      0.06 o 
   2  -8  10        5.65        4.42      0.10 o 
  -3  -7  10        0.13        0.05      0.05 o 
  -2  -7  10        1.79        1.02      0.07 o 
  -1  -7  10        4.82        3.97      0.11 o 
   1  -7  10        0.35        0.30      0.07 o 
   2  -7  10        0.71        0.47      0.07 o 
  -3  -6  10        2.14        2.21      0.08 o 
  -2  -6  10        0.05        0.00      0.07 o 
  -1  -6  10        6.74        4.67      0.13 o 
   1  -6  10       40.84       36.55      0.30 o 
   2  -6  10       41.43       40.30      0.29 o 
  -3  -5  10        2.66        2.45      0.10 o 
  -2  -5  10        6.06        4.99      0.13 o 
   1  -5  10        3.43        2.80      0.10 o 
  -4  -4  10        1.71        2.08      0.09 o 
  -2  -8  11        0.12        0.17      0.04 o 
  -1  -8  11        0.62        0.65      0.06 o 
   1  -8  11        1.48        0.96      0.07 o 
   2  -8  11        0.35        0.25      0.05 o 
  -3  -7  11        0.11        0.16      0.04 o 
  -2  -7  11        0.95        0.74      0.06 o 
  -1  -7  11        0.66        0.64      0.07 o 
   1  -7  11        3.42        2.03      0.09 o 
   2  -7  11        0.37        0.18      0.06 o 
  -3  -6  11        0.19        0.09      0.06 o 
  -2  -6  11        2.96        2.44      0.09 o 
  -1  -6  11        2.46        1.53      0.09 o 
   1  -6  11        4.61        3.78      0.11 o 
  -3  -5  11        0.04        0.07      0.06 o 
  -2  -5  11        1.55        1.44      0.09 o 
  -1  -5  11       23.63       20.49      0.23 o 
   1  -5  11        0.00       -0.08      0.08 o 
  -4  -4  11        2.11        2.34      0.08 o 
  -3  -4  11       13.92       13.26      0.18 o 
  -4  -3  11        6.17        6.88      0.13 o 
  -1  -8  12        0.21        0.03      0.04 o 
   1  -8  12        1.96        1.77      0.06 o 
  -2  -7  12        0.49        0.53      0.05 o 
  -1  -7  12        0.05        0.16      0.06 o 
   1  -7  12        0.35        0.51      0.06 o 
  -3  -6  12        0.44        0.30      0.05 o 
  -2  -6  12        0.16        0.14      0.06 o 
  -1  -6  12        0.24        0.42      0.07 o 
   1  -6  12        3.46        3.32      0.10 o 
  -3  -5  12        0.15        0.05      0.06 o 
  -2  -5  12        0.60        0.53      0.07 o 
  -1  -5  12        1.72        1.64      0.09 o 
   1  -5  12        0.48        0.37      0.07 o 
  -4  -4  12        0.11        0.03      0.05 o 
  -3  -4  12        2.38        1.97      0.09 o 
  -4  -3  12        2.94        3.06      0.09 o 
   1  -8  13        0.90        0.67      0.04 o 
  -2  -7  13        0.02        0.01      0.04 o 
  -1  -7  13        2.08        1.72      0.06 o 
   1  -7  13        2.52        2.25      0.07 o 
  -2  -6  13        0.07        0.06      0.05 o 
  -1  -6  13        0.13        0.03      0.06 o 
   1  -6  13        2.30        2.25      0.08 o 
  -3  -5  13        0.23        0.28      0.05 o 
  -2  -5  13        0.13        0.09      0.06 o 
  -1  -5  13        3.98        3.79      0.10 o 
   1  -5  13        0.36        0.19      0.06 o 
  -4  -4  13        0.08        0.02      0.04 o 
  -3  -4  13        1.35        1.27      0.07 o 
   1  -4  13        1.14        1.06      0.07 o 
  -1  -7  14        0.25        0.29      0.04 o 
  -2  -6  14        0.66        0.72      0.05 o 
  -1  -6  14        4.57        4.76      0.09 o 
  -2  -5  14        0.04        0.02      0.05 o 
  -1  -5  14        3.09        3.49      0.09 o 
  -3  -4  14        2.64        3.11      0.07 o 
  -2  -4  14        2.39        2.41      0.08 o 
  -1  -4  14        0.74        0.93      0.07 o 
  -4  -2  14        0.11        0.11      0.04 o 
  -1  -5  15        0.49        0.33      0.04 o 
  -2  -4  15        2.24        2.71      0.07 o 
  -1  -4  15        0.29        0.18      0.05 o 
  -2  -3  15        0.01       -0.05      0.05 o 
  -1  -3  15        0.10        0.19      0.05 o 
  -3  -2  15        0.06       -0.04      0.04 o 
  -5   7  -9        0.07       -0.03      0.06 o 
  -4   7  -9       15.11       18.10      0.19 o 
  -3   7  -9        9.90       11.96      0.16 o 
  -5   8  -9        6.41        6.90      0.10 o 
  -4   8  -9        0.33        0.26      0.07 o 
  -3   8  -9        5.44        6.81      0.13 o 
  -2   8  -9        0.10        0.14      0.07 o 
  -1   8  -9        6.76        7.83      0.13 o 
  -4   9  -9        2.30        3.38      0.08 o 
  -3   9  -9        2.24        1.93      0.07 o 
  -2   9  -9        2.67        2.94      0.09 o 
  -1   9  -9        0.00       -0.06      0.06 o 
  -3  10  -9        0.07       -0.02      0.04 o 
  -2  10  -9        0.00        0.01      0.05 o 
  -6   6  -8        2.25        2.29      0.08 o 
  -3   6  -8        0.85        1.48      0.09 o 
  -2   6  -8        0.46        0.30      0.07 o 
  -6   7  -8        0.68        0.76      0.07 o 
  -5   7  -8       10.84       12.90      0.16 o 
  -4   7  -8        0.11        0.17      0.07 o 
  -3   7  -8        0.97        1.07      0.08 o 
  -2   7  -8        0.51        0.58      0.08 o 
  -1   7  -8        1.19        1.48      0.08 o 
   0   7  -8       29.85       24.86      0.22 o 
  -6   8  -8        1.65        1.55      0.06 o 
  -5   8  -8        0.03        0.05      0.06 o 
  -4   8  -8        0.06       -0.01      0.07 o 
  -3   8  -8        0.30        0.30      0.08 o 
  -2   8  -8       14.98       14.59      0.19 o 
  -1   8  -8       17.85       18.22      0.20 o 
   0   8  -8       31.77       29.27      0.25 o 
  -5   9  -8        1.68        2.02      0.07 o 
  -4   9  -8        2.58        2.73      0.09 o 
  -3   9  -8        3.58        4.37      0.11 o 
  -2   9  -8        0.92        1.31      0.08 o 
  -1   9  -8        0.31        0.15      0.07 o 
  -4  10  -8        0.76        0.80      0.06 o 
  -3  10  -8        0.40        0.18      0.06 o 
  -2  10  -8        4.92        4.38      0.10 o 
  -7   6  -7        3.05        3.35      0.07 o 
  -2   6  -7       10.17       12.10      0.16 o 
  -1   6  -7       11.07       11.60      0.15 o 
   0   6  -7        1.97        2.66      0.09 o 
   1   6  -7        0.05        0.02      0.06 o 
  -7   7  -7        0.07        0.10      0.04 o 
  -6   7  -7        2.14        2.43      0.09 o 
  -4   7  -7        4.02        4.46      0.12 o 
  -3   7  -7       21.07       22.55      0.23 o 
  -2   7  -7        0.04        0.14      0.07 o 
  -1   7  -7        6.52        5.45      0.12 o 
   0   7  -7       26.32       24.75      0.23 o 
  -6   8  -7        1.15        1.63      0.07 o 
  -5   8  -7        0.70        0.90      0.08 o 
  -4   8  -7        0.73        1.14      0.09 o 
  -3   8  -7        3.83        4.86      0.13 o 
  -2   8  -7        5.87        5.08      0.13 o 
  -1   8  -7        5.56        5.46      0.13 o 
   0   8  -7        2.54        2.01      0.09 o 
  -6   9  -7        0.13        0.13      0.05 o 
  -5   9  -7        0.03        0.11      0.06 o 
  -4   9  -7        3.40        2.83      0.10 o 
  -3   9  -7        6.10        5.82      0.13 o 
  -2   9  -7        6.96        6.53      0.13 o 
  -1   9  -7        0.00       -0.06      0.06 o 
  -5  10  -7        1.36        1.49      0.06 o 
  -4  10  -7        2.02        2.50      0.08 o 
  -3  10  -7        0.24        0.09      0.06 o 
  -2  10  -7        0.15        0.11      0.06 o 
  -1  10  -7        2.27        2.39      0.08 o 
  -4  11  -7        0.89        0.63      0.04 o 
  -3  11  -7        2.62        2.50      0.07 o 
  -2   6  -6       49.03       56.71      0.33 o 
   0   6  -6        1.06        1.49      0.07 o 
   1   6  -6        8.75       10.27      0.15 o 
  -7   7  -6        1.59        1.74      0.07 o 
  -3   7  -6        1.42        1.68      0.09 o 
  -2   7  -6        0.13        0.21      0.07 o 
  -1   7  -6        2.90        3.16      0.10 o 
   0   7  -6        0.33        0.17      0.06 o 
   1   7  -6       29.39       29.56      0.25 o 
  -7   8  -6        0.04        0.02      0.04 o 
  -6   8  -6        0.22        0.30      0.07 o 
  -5   8  -6        3.02        2.98      0.11 o 
  -4   8  -6        0.13        0.07      0.08 o 
  -3   8  -6        0.16        0.21      0.08 o 
  -2   8  -6        4.93        5.33      0.13 o 
  -1   8  -6        1.31        1.28      0.09 o 
   0   8  -6       14.85       13.90      0.18 o 
  -6   9  -6        0.17        0.26      0.06 o 
  -5   9  -6        0.98        1.57      0.08 o 
  -4   9  -6        1.76        1.90      0.09 o 
  -3   9  -6        0.01        0.07      0.07 o 
  -2   9  -6        3.15        3.84      0.12 o 
  -1   9  -6        0.80        1.03      0.08 o 
   0   9  -6       38.67       37.86      0.28 o 
  -5  10  -6        0.09        0.12      0.06 o 
  -4  10  -6        1.51        1.83      0.08 o 
  -3  10  -6        0.57        0.81      0.07 o 
  -2  10  -6        5.24        5.20      0.11 o 
  -1  10  -6        0.64        0.63      0.07 o 
  -4  11  -6        0.14        0.11      0.04 o 
  -3  11  -6        1.01        1.04      0.06 o 
   1   6  -5       20.99       21.86      0.20 o 
  -3   7  -5        3.35        2.81      0.11 o 
  -2   7  -5       12.31       12.58      0.17 o 
   0   7  -5       23.72       21.50      0.22 o 
   1   7  -5      120.34      117.77      0.50 o 
  -7   8  -5        0.00       -0.02      0.05 o 
  -6   8  -5        0.00        0.01      0.07 o 
  -5   8  -5        0.13        0.17      0.08 o 
  -4   8  -5        0.00        0.00      0.08 o 
  -3   8  -5        0.36        0.25      0.08 o 
  -2   8  -5       19.95       20.07      0.23 o 
  -1   8  -5      107.06      103.73      0.48 o 
   0   8  -5       27.72       26.01      0.25 o 
  -6   9  -5        0.02        0.07      0.06 o 
  -5   9  -5        0.25        0.24      0.07 o 
  -4   9  -5        5.38        5.47      0.13 o 
  -3   9  -5       11.57       11.73      0.18 o 
  -2   9  -5        1.35        1.33      0.09 o 
  -1   9  -5        0.82        0.83      0.08 o 
   0   9  -5       21.04       21.52      0.22 o 
  -6  10  -5        0.32        0.35      0.05 o 
  -5  10  -5        0.00        0.00      0.06 o 
  -4  10  -5        4.06        4.62      0.11 o 
  -3  10  -5        0.54        0.56      0.07 o 
  -2  10  -5        8.73        8.32      0.14 o 
  -1  10  -5        4.31        4.88      0.11 o 
  -4  11  -5        2.57        2.42      0.07 o 
  -3  11  -5        0.56        0.63      0.06 o 
   1   6  -4       29.19       31.20      0.24 o 
  -3   7  -4       18.06       16.99      0.21 o 
  -2   7  -4        5.79        6.15      0.13 o 
  -1   7  -4       48.37       52.81      0.33 o 
   0   7  -4      140.61      130.94      0.51 o 
   1   7  -4       33.87       34.15      0.28 o 
  -7   8  -4        0.73        0.60      0.06 o 
  -5   8  -4        2.02        1.57      0.10 o 
  -4   8  -4        9.75        8.85      0.17 o 
  -3   8  -4        9.12        8.84      0.16 o 
  -2   8  -4        8.25        9.07      0.16 o 
  -1   8  -4       35.22       33.43      0.28 o 
   0   8  -4      111.50      105.21      0.48 o 
  -7   9  -4        0.11        0.13      0.05 o 
  -6   9  -4        0.55        0.41      0.07 o 
  -5   9  -4        0.78        1.02      0.09 o 
  -4   9  -4        2.73        2.06      0.11 o 
  -3   9  -4       70.65       72.16      0.42 o 
  -2   9  -4       43.63       39.89      0.31 o 
  -1   9  -4        2.91        3.04      0.11 o 
   0   9  -4        0.00        0.09      0.07 o 
  -6  10  -4        4.15        4.49      0.08 o 
  -5  10  -4       14.74       16.18      0.17 o 
  -4  10  -4        3.61        3.64      0.10 o 
  -3  10  -4        0.00        0.06      0.07 o 
  -2  10  -4        0.66        1.01      0.08 o 
  -1  10  -4        1.27        1.44      0.08 o 
  -5  11  -4        1.08        0.97      0.05 o 
  -4  11  -4        0.11        0.19      0.05 o 
  -3  11  -4        1.59        1.36      0.07 o 
   1   6  -3       72.92       70.86      0.35 o 
  -8   7  -3        0.01       -0.04      0.04 o 
  -3   7  -3        0.26        0.06      0.08 o 
  -2   7  -3        3.46        3.34      0.10 o 
  -1   7  -3        4.94        5.57      0.12 o 
   0   7  -3      106.03      100.37      0.44 o 
   1   7  -3      418.11      400.23      0.90 o 
  -7   8  -3        0.02       -0.04      0.06 o 
  -5   8  -3        1.44        1.18      0.10 o 
  -4   8  -3        1.44        1.57      0.11 o 
  -3   8  -3       11.01       10.85      0.18 o 
  -2   8  -3       38.68       38.55      0.30 o 
  -1   8  -3      228.84      220.38      0.69 o 
   0   8  -3       57.18       51.04      0.34 o 
  -7   9  -3        0.30        0.33      0.05 o 
  -6   9  -3        1.20        0.88      0.08 o 
  -5   9  -3        5.29        6.05      0.14 o 
  -4   9  -3       12.61       13.88      0.20 o 
  -3   9  -3       12.29       13.39      0.20 o 
  -2   9  -3       26.14       25.52      0.25 o 
  -1   9  -3        1.18        1.58      0.10 o 
  -6  10  -3        0.59        0.86      0.06 o 
  -5  10  -3        4.39        5.11      0.11 o 
  -4  10  -3       16.25       15.11      0.18 o 
  -3  10  -3        7.66        7.47      0.14 o 
  -2  10  -3        1.55        1.27      0.08 o 
  -1  10  -3       15.26       15.51      0.18 o 
  -4  11  -3        0.27        0.16      0.05 o 
  -3  11  -3        3.74        3.94      0.09 o 
   1   6  -2       95.37       90.30      0.39 o 
  -8   7  -2        1.66        1.43      0.06 o 
  -3   7  -2        1.27        0.99      0.09 o 
  -2   7  -2       28.29       29.26      0.24 o 
  -1   7  -2       60.88       60.99      0.34 o 
   0   7  -2      399.09      373.41      0.83 o 
  -7   8  -2        0.13        0.11      0.07 o 
  -6   8  -2        5.56        5.47      0.13 o 
  -5   8  -2        0.40        0.54      0.09 o 
  -4   8  -2        0.13        0.19      0.09 o 
  -3   8  -2       14.65       16.71      0.21 o 
  -2   8  -2       55.30       55.62      0.35 o 
  -1   8  -2      130.33      122.08      0.51 o 
   0   8  -2        2.77        1.79      0.09 o 
  -7   9  -2        0.01        0.15      0.05 o 
  -6   9  -2        0.87        1.16      0.08 o 
  -5   9  -2        0.11        0.79      0.09 o 
  -4   9  -2        7.72        9.30      0.16 o 
  -3   9  -2      100.90       96.87      0.47 o 
  -2   9  -2       14.58       12.53      0.18 o 
  -1   9  -2      113.90      109.28      0.47 o 
  -6  10  -2        2.38        2.68      0.07 o 
  -5  10  -2       19.21       21.28      0.18 o 
  -4  10  -2        7.19        6.82      0.12 o 
  -3  10  -2       16.23       17.87      0.19 o 
  -2  10  -2        0.59        0.68      0.07 o 
  -4  11  -2        0.41        0.12      0.05 o 
  -3  11  -2        5.49        4.59      0.08 o 
   1   6  -1       25.00       25.28      0.21 o 
  -8   7  -1        1.43        1.35      0.06 o 
  -3   7  -1        0.02        0.09      0.07 o 
  -2   7  -1        1.65        1.70      0.08 o 
  -1   7  -1       58.63       60.48      0.33 o 
   0   7  -1       42.51       43.89      0.29 o 
  -7   8  -1        0.06        0.11      0.06 o 
  -6   8  -1        0.17        0.06      0.07 o 
  -5   8  -1        0.05       -0.08      0.08 o 
  -4   8  -1        2.80        2.75      0.11 o 
  -3   8  -1       27.44       29.21      0.26 o 
  -2   8  -1      106.09      106.58      0.47 o 
  -1   8  -1        1.03        1.46      0.08 o 
   0   8  -1        0.50        0.76      0.08 o 
  -6   9  -1        0.13        0.23      0.06 o 
  -5   9  -1        7.74        9.21      0.15 o 
  -4   9  -1       27.61       30.23      0.26 o 
  -3   9  -1        6.95        6.73      0.14 o 
  -2   9  -1        0.55        0.40      0.07 o 
  -1   9  -1        7.93        8.23      0.14 o 
  -5  10  -1       12.07       11.83      0.13 o 
  -4  10  -1        2.47        2.25      0.08 o 
  -3  10  -1       31.36       32.09      0.23 o 
  -2  10  -1        2.96        3.07      0.09 o 
  -3   7   0        1.10        1.09      0.08 o 
  -2   7   0       14.00       15.20      0.17 o 
  -1   7   0       11.45       11.32      0.15 o 
   0   7   0       89.58       91.33      0.40 o 
  -7   8   0        0.44        0.45      0.06 o 
  -6   8   0        0.28        0.48      0.07 o 
  -5   8   0        2.40        2.47      0.10 o 
  -4   8   0        0.65        0.54      0.08 o 
  -3   8   0       17.23       19.69      0.21 o 
  -2   8   0        1.19        1.24      0.08 o 
  -1   8   0        4.53        4.35      0.11 o 
  -6   9   0        0.07        0.02      0.05 o 
  -5   9   0        8.58        9.62      0.14 o 
  -4   9   0       13.12       15.02      0.17 o 
  -3   9   0        6.65        7.50      0.13 o 
  -2   9   0        0.04       -0.01      0.06 o 
  -4   7   1       12.60       12.92      0.17 o 
  -3   7   1        5.13        6.63      0.12 o 
  -1   7   1       31.83       34.40      0.24 o 
  -2  -7   0        6.56        6.37      0.11 o 
  -1  -7   0       15.32       13.96      0.16 o 
  -2  -6   0       24.30       26.71      0.22 o 
  -1  -6   0       34.06       34.59      0.24 o 
  -3  -5   0        0.34        0.39      0.06 o 
  -4  -4   0        2.57        2.75      0.09 o 
  -2  -8   1        1.57        1.53      0.07 o 
  -1  -8   1        3.51        3.27      0.09 o 
  -3  -7   1        1.17        1.70      0.07 o 
  -2  -7   1        7.69        7.79      0.13 o 
  -1  -7   1        0.46        0.62      0.07 o 
   1  -7   1       48.79       42.83      0.27 o 
  -4  -6   1        1.41        2.21      0.08 o 
  -3  -6   1       11.64       12.11      0.17 o 
  -2  -6   1       13.29       13.50      0.17 o 
  -1  -6   1       20.80       20.06      0.19 o 
  -4  -5   1        4.91        5.81      0.12 o 
  -3  -5   1       34.84       38.91      0.29 o 
  -5  -4   1        1.55        2.24      0.09 o 
  -4  -4   1        2.08        1.73      0.09 o 
  -6  -3   1        0.61        0.63      0.07 o 
  -3  -8   2        4.28        4.84      0.09 o 
  -2  -8   2        0.04        0.02      0.06 o 
  -1  -8   2       36.10       33.20      0.26 o 
  -4  -7   2        0.00        0.04      0.05 o 
  -3  -7   2        3.31        3.74      0.10 o 
  -2  -7   2        2.72        2.96      0.10 o 
  -1  -7   2        3.34        3.71      0.11 o 
   1  -7   2       50.66       43.68      0.28 o 
  -5  -6   2        0.92        1.18      0.06 o 
  -4  -6   2        0.29        0.53      0.07 o 
  -3  -6   2        0.94        1.18      0.09 o 
  -2  -6   2       80.40       84.34      0.42 o 
  -1  -6   2       79.36       78.75      0.38 o 
  -5  -5   2        2.44        2.72      0.09 o 
  -4  -5   2        0.01       -0.04      0.07 o 
  -3  -5   2       11.38       12.70      0.18 o 
  -6  -4   2        0.47        0.68      0.06 o 
  -5  -4   2        6.71        7.06      0.14 o 
  -6  -3   2        1.11        1.00      0.08 o 
  -7  -2   2        0.13        0.16      0.06 o 
  -2  -9   3        1.34        1.94      0.07 o 
  -1  -9   3        5.40        4.47      0.10 o 
  -3  -8   3        0.30        0.19      0.06 o 
  -2  -8   3        1.24        1.14      0.08 o 
  -1  -8   3       78.35       73.58      0.39 o 
   1  -8   3      190.42      162.00      0.58 o 
  -4  -7   3        0.06        0.06      0.05 o 
  -3  -7   3       48.66       50.79      0.32 o 
  -2  -7   3       11.67       12.12      0.18 o 
  -1  -7   3      347.91      328.05      0.83 o 
   1  -7   3        4.11        4.05      0.10 o 
  -5  -6   3        5.04        5.72      0.10 o 
  -4  -6   3        0.57        0.52      0.08 o 
  -3  -6   3       38.27       39.04      0.31 o 
  -2  -6   3       89.31       90.58      0.45 o 
  -1  -6   3       60.68       59.95      0.35 o 
  -6  -5   3        0.20        0.27      0.04 o 
  -5  -5   3        0.32        0.49      0.07 o 
  -4  -5   3       54.58       58.54      0.37 o 
  -3  -5   3      124.25      128.59      0.54 o 
  -6  -4   3        1.91        2.20      0.08 o 
  -5  -4   3       23.85       25.93      0.25 o 
  -7  -3   3        2.06        2.21      0.06 o 
  -7  -2   3        2.60        3.06      0.09 o 
  -2  -9   4        0.06        0.22      0.05 o 
  -1  -9   4        6.57        6.22      0.12 o 
  -4  -8   4        1.20        1.91      0.05 o 
  -3  -8   4        7.34        7.05      0.11 o 
  -2  -8   4        2.45        2.43      0.09 o 
  -1  -8   4        4.56        3.80      0.11 o 
   1  -8   4       29.31       24.13      0.24 o 
  -4  -7   4        0.05        0.25      0.06 o 
  -3  -7   4        3.80        4.06      0.11 o 
  -2  -7   4       24.66       22.44      0.24 o 
  -1  -7   4       28.19       26.68      0.26 o 
   1  -7   4       40.25       39.04      0.28 o 
  -5  -6   4        9.30       10.39      0.13 o 
  -4  -6   4       13.48       12.62      0.18 o 
  -3  -6   4      183.26      173.33      0.63 o 
  -2  -6   4       45.63       47.63      0.33 o 
  -1  -6   4       24.29       26.99      0.24 o 
  -6  -5   4        0.45        0.47      0.05 o 
  -5  -5   4       49.07       51.41      0.32 o 
  -4  -5   4       17.41       16.82      0.22 o 
  -3  -5   4        0.46        0.41      0.08 o 
  -2  -5   4        8.96        8.92      0.15 o 
  -6  -4   4       11.58       11.83      0.15 o 
  -5  -4   4       28.06       27.79      0.26 o 
  -7  -3   4       13.84       15.43      0.14 o 
  -2  -9   5        2.85        3.19      0.08 o 
  -1  -9   5        1.97        1.98      0.08 o 
  -4  -8   5        0.08       -0.02      0.04 o 
  -3  -8   5        2.19        1.96      0.07 o 
  -2  -8   5        3.62        4.18      0.11 o 
  -1  -8   5        2.19        1.89      0.09 o 
   1  -8   5       89.09       78.97      0.41 o 
  -4  -7   5        0.13        0.13      0.06 o 
  -3  -7   5        0.38        0.50      0.07 o 
  -2  -7   5       30.13       30.34      0.27 o 
  -1  -7   5      100.14       93.87      0.46 o 
   1  -7   5        0.00        0.09      0.06 o 
  -5  -6   5        0.35        0.41      0.06 o 
  -4  -6   5        9.44        8.96      0.15 o 
  -3  -6   5       17.01       15.90      0.21 o 
  -2  -6   5        4.43        4.43      0.12 o 
  -1  -6   5       17.47       18.67      0.20 o 
  -6  -5   5        4.58        4.26      0.08 o 
  -5  -5   5        9.99       10.12      0.16 o 
  -4  -5   5       14.50       15.57      0.21 o 
  -3  -5   5       31.52       29.99      0.27 o 
  -2  -5   5       14.40       16.90      0.19 o 
  -6  -4   5        3.51        3.54      0.10 o 
  -5  -4   5       19.99       18.34      0.22 o 
  -7  -3   5        0.00        0.00      0.05 o 
  -3  -9   6        0.01       -0.03      0.03 o 
  -2  -9   6        6.37        7.36      0.11 o 
  -1  -9   6        0.95        1.13      0.07 o 
  -4  -8   6        2.93        3.31      0.06 o 
  -3  -8   6        2.12        2.11      0.08 o 
  -2  -8   6       11.18       10.57      0.15 o 
  -1  -8   6        1.26        1.33      0.08 o 
   1  -8   6        1.09        1.08      0.08 o 
  -4  -7   6        2.96        3.18      0.09 o 
  -3  -7   6        0.48        0.38      0.07 o 
  -2  -7   6        1.25        1.48      0.09 o 
  -1  -7   6       24.46       22.89      0.24 o 
   1  -7   6        2.41        2.38      0.09 o 
  -5  -6   6        0.17        0.26      0.06 o 
  -4  -6   6        1.08        1.12      0.08 o 
  -3  -6   6       26.27       27.38      0.26 o 
  -2  -6   6       16.05       14.72      0.19 o 
  -1  -6   6        7.28        7.97      0.14 o 
  -6  -5   6        0.63        0.70      0.05 o 
  -5  -5   6       12.41       12.58      0.17 o 
  -4  -5   6        9.00        8.61      0.16 o 
  -2  -5   6        2.20        2.53      0.09 o 
  -6  -4   6        0.00        0.07      0.06 o 
  -5  -4   6        4.68        4.65      0.13 o 
  -7  -3   6        6.09        6.18      0.09 o 
  -7  -2   6        0.44        0.46      0.06 o 
  -2  -9   7        0.30        0.19      0.05 o 
  -1  -9   7        1.21        0.99      0.07 o 
  -4  -8   7        1.74        2.07      0.05 o 
  -3  -8   7        0.02        0.09      0.05 o 
  -2  -8   7        5.31        4.97      0.11 o 
  -1  -8   7        0.00        0.02      0.06 o 
  -4  -7   7        2.19        2.02      0.07 o 
  -3  -7   7        0.81        0.93      0.08 o 
  -2  -7   7        0.15        0.14      0.07 o 
  -1  -7   7        0.32        0.29      0.07 o 
   1  -7   7        5.42        4.56      0.11 o 
  -5  -6   7        0.00        0.05      0.05 o 
  -4  -6   7        0.85        0.91      0.08 o 
  -3  -6   7        2.14        2.14      0.10 o 
  -2  -6   7       11.84       11.26      0.17 o 
  -1  -6   7        0.04        0.18      0.06 o 
  -6  -5   7        0.08        0.05      0.04 o 
  -5  -5   7        1.82        2.00      0.08 o 
  -4  -5   7        0.05       -0.03      0.07 o 
  -3  -5   7        4.69        4.42      0.12 o 
  -2  -5   7        0.00        0.01      0.06 o 
  -6  -4   7        2.55        2.59      0.08 o 
  -5  -4   7        0.68        0.65      0.07 o 
  -4  -4   7        0.89        0.76      0.08 o 
  -3  -4   7        1.42        1.32      0.08 o 
  -7  -3   7        0.02        0.06      0.04 o 
  -7  -2   7        0.10        0.12      0.05 o 
  -2  -9   8        0.10        0.09      0.04 o 
  -1  -9   8        3.54        3.49      0.09 o 
  -3  -8   8        0.54        0.61      0.05 o 
  -2  -8   8        0.91        0.91      0.07 o 
  -1  -8   8        0.00       -0.04      0.06 o 
  -4  -7   8        0.46        0.51      0.05 o 
  -3  -7   8        0.02       -0.01      0.06 o 
  -2  -7   8        8.02        8.06      0.14 o 
  -1  -7   8       15.08       14.55      0.18 o 
  -5  -6   8        0.06        0.18      0.04 o 
  -4  -6   8        0.16        0.29      0.07 o 
  -3  -6   8        0.73        0.75      0.08 o 
  -2  -6   8        2.94        2.89      0.10 o 
  -1  -6   8        5.85        5.50      0.12 o 
  -5  -5   8        0.09        0.09      0.06 o 
  -4  -5   8        0.60        0.51      0.07 o 
  -3  -5   8        5.64        8.23      0.15 o 
  -2  -5   8        0.91        1.04      0.08 o 
  -6  -4   8        0.00        0.01      0.05 o 
  -5  -4   8        0.01       -0.01      0.06 o 
  -4  -4   8        0.01       -0.01      0.07 o 
  -3  -4   8        2.89        3.50      0.11 o 
  -2  -4   8        2.90        2.77      0.09 o 
  -6  -3   8        0.04        0.05      0.06 o 
  -7  -2   8        0.01        0.06      0.05 o 
  -3  -8   9        3.24        3.40      0.07 o 
  -2  -8   9        4.56        3.59      0.08 o 
  -1  -8   9        0.06        0.04      0.05 o 
  -4  -7   9        1.51        1.48      0.05 o 
  -3  -7   9        0.00       -0.01      0.05 o 
  -2  -7   9        0.68        0.54      0.07 o 
  -1  -7   9        8.72        8.77      0.14 o 
  -5  -6   9        0.03        0.02      0.04 o 
  -4  -6   9        3.37        3.64      0.09 o 
  -3  -6   9        6.38        6.49      0.13 o 
  -2  -6   9       22.35       19.44      0.21 o 
  -1  -6   9        0.55        0.34      0.07 o 
  -5  -5   9        0.55        0.63      0.06 o 
  -4  -5   9        5.39        5.87      0.12 o 
  -3  -5   9        0.16        0.12      0.07 o 
  -2  -5   9        0.02       -0.06      0.07 o 
  -6  -4   9        0.08        0.13      0.04 o 
  -5  -4   9        1.15        1.38      0.08 o 
  -4  -4   9        2.43        2.56      0.10 o 
  -3  -4   9        9.06        8.72      0.15 o 
  -6  -3   9        0.83        1.19      0.07 o 
  -5  -3   9        2.57        2.80      0.10 o 
  -6  -2   9        0.45        0.51      0.07 o 
  -7  -1   9        0.08        0.09      0.04 o 
  -2  -8  10        0.08        0.00      0.04 o 
  -3  -7  10        0.13        0.07      0.04 o 
  -2  -7  10        1.79        1.20      0.06 o 
  -4  -6  10        0.75        0.78      0.05 o 
  -3  -6  10        2.14        2.42      0.08 o 
  -5  -5  10        0.92        1.01      0.05 o 
  -4  -5  10        4.08        3.22      0.09 o 
  -3  -5  10        2.66        2.69      0.10 o 
  -5  -4  10        0.06        0.11      0.06 o 
  -4  -4  10        1.71        1.95      0.09 o 
  -6  -3  10        0.15        0.08      0.04 o 
  -5  -3  10        0.02        0.18      0.06 o 
  -6  -2  10        0.20        0.26      0.05 o 
  -5  -2  10        0.03        0.52      0.07 o 
   4   0  -7        5.54        5.83      0.12 o 
   5   0  -7        0.04        0.02      0.07 o 
   6   0  -7        6.31        5.38      0.12 o 
   4   1  -7        9.50        8.34      0.14 o 
   5   1  -7        2.85        3.05      0.10 o 
   6   1  -7        2.12        1.72      0.09 o 
   5   2  -7        0.49        0.39      0.07 o 
   6   2  -7        0.09       -0.02      0.07 o 
   5  -1  -6        5.54        5.84      0.13 o 
   6  -1  -6        2.82        2.18      0.10 o 
   5   0  -6        0.58        0.38      0.07 o 
   6   0  -6       15.06       13.70      0.19 o 
   7   0  -6        0.30        0.21      0.06 o 
   5   1  -6        2.57        2.45      0.10 o 
   6   1  -6       13.04       12.02      0.17 o 
   7   1  -6        0.47        0.38      0.06 o 
   4   2  -6       87.34       88.40      0.37 o 
   5   2  -6        2.34        2.29      0.09 o 
   6   2  -6        2.49        2.05      0.09 o 
   7   2  -6        0.52        0.33      0.06 o 
   5   3  -6        5.32        5.38      0.12 o 
   6   3  -6        1.35        1.48      0.08 o 
   5  -2  -5        0.73        1.09      0.08 o 
   6  -2  -5        0.17        0.22      0.07 o 
   5  -1  -5        3.80        4.17      0.11 o 
   6  -1  -5       10.68       10.00      0.16 o 
   7  -1  -5        0.03        0.05      0.07 o 
   5   0  -5        0.27        0.28      0.07 o 
   6   0  -5       32.48       29.92      0.27 o 
   7   0  -5        0.25        0.12      0.07 o 
   5   1  -5        1.21        0.85      0.07 o 
   6   1  -5        1.68        1.67      0.09 o 
   7   1  -5        0.02        0.02      0.06 o 
   5   2  -5        0.92        1.38      0.08 o 
   6   2  -5        0.02        0.03      0.07 o 
   7   2  -5        3.85        3.63      0.09 o 
   5   3  -5        4.30        3.59      0.10 o 
   6   3  -5        0.98        1.19      0.08 o 
   7   3  -5        0.00        0.02      0.04 o 
   5   4  -5       24.03       23.00      0.20 o 
   6   4  -5        4.21        4.73      0.10 o 
   5  -3  -4        0.98        1.08      0.08 o 
   6  -3  -4        4.33        3.34      0.11 o 
   5  -2  -4       26.20       24.99      0.23 o 
   6  -2  -4        0.43        0.37      0.08 o 
   7  -2  -4        0.12        0.04      0.07 o 
   5  -1  -4        1.73        1.70      0.08 o 
   6  -1  -4        4.67        4.16      0.12 o 
   7  -1  -4        0.50        0.47      0.07 o 
   5   0  -4        3.25        2.73      0.09 o 
   6   0  -4        0.06       -0.02      0.07 o 
   7   0  -4        0.54        0.38      0.07 o 
   8   0  -4        0.01        0.05      0.05 o 
   5   1  -4        5.53        4.56      0.11 o 
   6   1  -4        2.68        2.38      0.10 o 
   7   1  -4        1.94        1.85      0.09 o 
   6   2  -4        0.10        0.07      0.07 o 
   7   2  -4        0.87        0.90      0.07 o 
   6   3  -4        4.57        4.63      0.11 o 
   7   3  -4       16.63       18.06      0.14 o 
   6   4  -4       13.92       13.66      0.14 o 
   5   5  -4       58.97       60.53      0.28 o 
   5  -3  -3        2.22        1.96      0.10 o 
   6  -3  -3        1.51        0.82      0.10 o 
   7  -3  -3        0.16       -0.01      0.08 o 
   5  -2  -3        4.75        4.88      0.12 o 
   6  -2  -3       11.76       10.87      0.18 o 
   7  -2  -3        3.49        3.38      0.11 o 
   5  -1  -3        3.96        4.74      0.11 o 
   6  -1  -3        2.75        2.26      0.10 o 
   7  -1  -3        0.47        0.54      0.08 o 
   8  -1  -3        0.01        0.02      0.05 o 
   6   0  -3        0.59        0.45      0.07 o 
   7   0  -3        0.00        0.05      0.07 o 
   8   0  -3        0.11        0.13      0.05 o 
   6   1  -3        0.28        0.18      0.07 o 
   7   1  -3        0.51        0.53      0.07 o 
   8   1  -3        0.08        0.15      0.04 o 
   6   2  -3        4.05        3.84      0.10 o 
   7   2  -3        3.12        3.30      0.09 o 
   6   3  -3        3.15        2.91      0.09 o 
   7   3  -3        2.47        2.53      0.07 o 
   6   4  -3        2.30        2.28      0.08 o 
   6   5  -3        0.24        0.20      0.05 o 
   5  -4  -2        7.29        7.91      0.14 o 
   6  -4  -2       21.18       18.64      0.22 o 
   5  -3  -2        0.26        0.21      0.07 o 
   6  -3  -2      166.93      147.85      0.58 o 
   7  -3  -2        3.13        2.03      0.10 o 
   6  -2  -2       16.11       13.23      0.19 o 
   7  -2  -2        1.42        1.55      0.10 o 
   8  -2  -2        0.04        0.01      0.06 o 
   6  -1  -2        1.24        0.91      0.08 o 
   7  -1  -2        1.45        1.26      0.09 o 
   8  -1  -2        0.00        0.07      0.05 o 
   7   0  -2        6.22        5.01      0.12 o 
   8   0  -2        0.04        0.03      0.05 o 
   7   1  -2        0.08        0.10      0.06 o 
   8   1  -2        0.78        0.67      0.05 o 
   7   2  -2        0.16        0.18      0.06 o 
   7   3  -2        0.80        0.83      0.06 o 
   6   5  -2        0.18        0.19      0.05 o 
   5  -4  -1       44.67       42.70      0.28 o 
   6  -4  -1      123.45      107.11      0.47 o 
   7  -4  -1        1.42        1.10      0.08 o 
   6  -3  -1      137.64      118.59      0.51 o 
   7  -3  -1        4.56        4.40      0.12 o 
   6  -2  -1        6.41        5.83      0.14 o 
   7  -2  -1        0.04       -0.02      0.08 o 
   8  -2  -1        0.05        0.26      0.06 o 
   6  -1  -1        0.13        0.51      0.08 o 
   7  -1  -1        7.74        6.64      0.13 o 
   8  -1  -1        0.00        0.23      0.06 o 
   7   0  -1        3.34        2.59      0.09 o 
   8   0  -1        2.13        1.80      0.07 o 
   7   1  -1        3.31        2.76      0.09 o 
   8   1  -1        0.02        0.02      0.04 o 
   7   2  -1        0.27        0.19      0.05 o 
   7   3  -1        0.04        0.02      0.04 o 
   6   5  -1        1.99        1.78      0.05 o 
   6  -4   0       21.02       19.96      0.21 o 
   7  -4   0        8.34        7.54      0.13 o 
   6  -3   0       18.88       17.98      0.21 o 
   7  -3   0        0.29        0.45      0.08 o 
   6  -2   0        3.14        2.60      0.12 o 
   7  -2   0        4.63        3.93      0.11 o 
   8  -2   0        0.49        0.75      0.06 o 
   7  -1   0        3.23        2.32      0.09 o 
   8  -1   0        0.45        0.61      0.06 o 
   7   0   0       13.60        9.90      0.14 o 
   8   0   0        0.03        0.12      0.05 o 
   7   1   0        0.23        0.26      0.06 o 
   7   2   0        0.95        0.80      0.06 o 
   7   3   0        0.00        0.00      0.04 o 
   6   5   0        0.01       -0.03      0.04 o 
   6  -3   1        9.91       10.19      0.16 o 
   7  -3   1        4.34        3.81      0.11 o 
   6  -2   1        0.12        0.20      0.09 o 
   7  -2   1        1.21        1.47      0.08 o 
   8  -2   1        0.08        0.22      0.05 o 
   7  -1   1        0.79        0.41      0.07 o 
   8  -1   1        0.01        0.03      0.05 o 
   7   0   1        1.01        0.83      0.07 o 
   8   0   1        0.03        0.02      0.04 o 
   7   1   1        1.88        1.35      0.07 o 
   7   2   1        0.17        0.10      0.05 o 
   7   3   1        0.59        0.70      0.04 o 
   7  -2   2        0.04        0.04      0.07 o 
   7  -1   2        0.06        0.00      0.06 o 
   7   0   2        0.11       -0.03      0.06 o 
   7   2   2        0.99        0.87      0.05 o 
   7  -1   3        0.30        0.29      0.06 o 
   7   0   3        0.92        0.88      0.06 o 
   7   1   3        0.00       -0.05      0.05 o 
   7   2   3        0.01        0.05      0.04 o 
   7   0   4        0.87        0.91      0.05 o 
   7   1   4        4.43        4.00      0.07 o 
   7  -6  -6        0.41        0.57      0.05 o 
   7  -5  -6        0.92        1.19      0.06 o 
   7  -7  -5        0.07        0.09      0.05 o 
   7  -6  -5        0.00       -0.02      0.06 o 
   7  -5  -5        0.00        0.03      0.06 o 
   7  -4  -5        1.17        1.43      0.07 o 
   7  -8  -4        0.32        0.22      0.05 o 
   7  -7  -4        1.81        1.38      0.07 o 
   7  -5  -4        0.18        0.06      0.06 o 
   7  -4  -4        0.52        0.44      0.07 o 
   7  -3  -4        0.00        0.01      0.06 o 
   7  -8  -3        3.17        3.01      0.07 o 
   7  -7  -3        1.93        1.73      0.08 o 
   8  -6  -3        0.14        0.07      0.05 o 
   7  -5  -3        0.60        0.65      0.07 o 
   8  -5  -3        7.27        8.03      0.11 o 
   7  -4  -3        0.20        0.13      0.07 o 
   8  -4  -3        3.27        3.58      0.08 o 
   7  -3  -3        0.14        0.09      0.07 o 
   6  -2  -3        9.79       11.23      0.16 o 
   7  -9  -2        0.21        0.18      0.04 o 
   7  -8  -2        1.08        1.34      0.07 o 
   7  -7  -2        0.99        1.25      0.07 o 
   8  -7  -2        0.01        0.04      0.05 o 
   7  -6  -2        0.94        1.02      0.08 o 
   8  -6  -2        3.52        3.80      0.09 o 
   7  -5  -2        0.96        0.86      0.08 o 
   8  -5  -2        2.93        3.30      0.09 o 
   7  -4  -2        0.50        0.55      0.08 o 
   8  -4  -2       23.86       24.46      0.19 o 
   6  -3  -2      138.91      126.52      0.50 o 
   7  -3  -2        2.61        2.22      0.10 o 
   6  -2  -2       13.41       13.35      0.18 o 
   7  -2  -2        1.18        1.60      0.09 o 
   6  -1  -2        1.03        0.89      0.09 o 
   7  -9  -1        0.42        0.45      0.05 o 
   7  -8  -1        0.72        0.74      0.06 o 
   7  -7  -1        0.48        0.47      0.07 o 
   8  -7  -1        0.82        0.98      0.06 o 
   7  -6  -1        1.26        1.36      0.08 o 
   8  -6  -1        0.44        0.59      0.06 o 
   7  -5  -1        2.65        2.17      0.10 o 
   8  -5  -1       13.94       14.20      0.15 o 
   7  -4  -1        1.18        1.01      0.09 o 
   8  -4  -1        0.50        0.35      0.07 o 
   6  -3  -1      114.53       98.85      0.45 o 
   7  -3  -1        3.80        4.39      0.13 o 
   6  -2  -1        5.33        6.35      0.15 o 
   7  -2  -1        0.04        0.02      0.07 o 
   6  -1  -1        0.11        0.56      0.09 o 
   6 -10   0        4.57        5.24      0.07 o 
   7  -9   0        0.13        0.21      0.05 o 
   7  -8   0        0.37        0.35      0.06 o 
   7  -7   0        0.51        0.55      0.07 o 
   8  -7   0        0.01        0.06      0.05 o 
   7  -6   0        0.39        0.55      0.08 o 
   8  -6   0        0.00        0.03      0.06 o 
   7  -5   0        2.01        1.78      0.09 o 
   8  -5   0        0.01        0.04      0.06 o 
   6  -4   0       17.49       14.69      0.19 o 
   7  -4   0        6.94        7.14      0.15 o 
   6  -3   0       15.71       14.99      0.20 o 
   7  -3   0        0.24        0.25      0.08 o 
   6  -2   0        2.61        2.73      0.13 o 
   7  -2   0        3.85        3.61      0.11 o 
   6  -1   0        0.08        0.39      0.10 o 
   5   0   0        9.32       11.49      0.16 o 
   6  -9   1        0.10        0.05      0.06 o 
   7  -9   1        0.04        0.13      0.05 o 
   7  -8   1        0.05        0.16      0.06 o 
   7  -7   1        0.62        0.72      0.08 o 
   8  -7   1        1.19        1.39      0.06 o 
   7  -6   1        0.45        0.58      0.08 o 
   8  -6   1        0.28        0.26      0.06 o 
   6  -5   1        3.95        3.17      0.10 o 
   7  -5   1        0.00       -0.05      0.08 o 
   8  -5   1        0.18        0.15      0.06 o 
   6  -4   1        0.01       -0.02      0.07 o 
   7  -4   1        0.50        0.52      0.09 o 
   5  -3   1        9.63        9.58      0.14 o 
   6  -3   1        8.25        8.85      0.16 o 
   7  -3   1        3.61        3.21      0.11 o 
   5  -2   1        7.72        8.02      0.13 o 
   6  -2   1        0.10        0.42      0.10 o 
   5  -1   1        4.76        4.81      0.12 o 
   6  -1   1        7.26        6.31      0.15 o 
   5   0   1       27.84       29.54      0.24 o 
   6  -9   2        0.73        1.18      0.07 o 
   7  -9   2        0.01        0.16      0.05 o 
   6  -8   2        4.62        4.90      0.11 o 
   7  -8   2        0.11        0.21      0.07 o 
   6  -7   2        0.68        0.62      0.07 o 
   7  -7   2        0.26        0.31      0.07 o 
   6  -6   2       10.56        9.86      0.16 o 
   7  -6   2        0.02        0.00      0.07 o 
   6  -5   2        0.01        0.01      0.07 o 
   7  -5   2        0.40        0.39      0.08 o 
   5  -4   2        4.14        3.97      0.10 o 
   6  -4   2        0.06        0.14      0.07 o 
   7  -4   2        0.13        0.11      0.07 o 
   5  -3   2       13.52       11.70      0.15 o 
   6  -3   2        0.81        0.83      0.09 o 
   7  -3   2        0.07       -0.05      0.07 o 
   5  -2   2        0.49        0.50      0.07 o 
   6  -2   2        0.04       -0.02      0.08 o 
   5  -1   2        4.24        4.49      0.12 o 
   6  -9   3        1.00        0.94      0.07 o 
   6  -8   3        0.17        0.28      0.07 o 
   7  -8   3        0.02       -0.01      0.06 o 
   6  -7   3       15.59       13.72      0.18 o 
   7  -7   3        1.34        1.54      0.08 o 
   6  -6   3        6.30        6.04      0.14 o 
   7  -6   3        0.20        0.04      0.07 o 
   5  -5   3        4.76        3.42      0.10 o 
   6  -5   3        0.16        0.32      0.08 o 
   7  -5   3        0.27        0.25      0.07 o 
   5  -4   3        7.57        7.47      0.13 o 
   6  -4   3        0.92        0.94      0.09 o 
   7  -4   3        1.60        1.63      0.09 o 
   5  -3   3        4.63        5.56      0.12 o 
   6  -3   3        0.06        0.13      0.08 o 
   5  -2   3        1.98        2.08      0.10 o 
   6  -2   3        0.77        0.47      0.08 o 
   5  -1   3        4.18        3.53      0.11 o 
   5  -8   4        1.68        1.71      0.09 o 
   6  -8   4        0.33        0.11      0.07 o 
   7  -8   4        0.61        0.50      0.06 o 
   5  -7   4        0.24        0.24      0.07 o 
   6  -7   4        4.12        3.86      0.12 o 
   7  -7   4        1.05        0.93      0.07 o 
   5  -6   4       20.70       20.57      0.21 o 
   6  -6   4        4.52        3.78      0.12 o 
   7  -6   4        0.53        0.41      0.07 o 
   5  -5   4        0.51        0.27      0.07 o 
   6  -5   4        2.01        1.83      0.10 o 
   7  -5   4        0.54        0.42      0.07 o 
   5  -4   4       10.12        9.73      0.16 o 
   6  -4   4        5.77        4.75      0.13 o 
   5  -3   4        0.17        0.19      0.07 o 
   6  -3   4        0.23        0.28      0.08 o 
   5  -2   4       67.06       68.12      0.39 o 
   5  -7   5        0.35        0.56      0.07 o 
   6  -7   5        3.22        3.25      0.10 o 
   5  -6   5        0.42        0.56      0.08 o 
   6  -6   5        1.10        0.74      0.08 o 
   4  -5   5       31.55       31.56      0.23 o 
   5  -5   5        1.42        1.51      0.09 o 
   6  -5   5        4.94        4.94      0.13 o 
   5  -4   5        1.10        1.27      0.09 o 
   6  -4   5        1.83        1.06      0.09 o 
   5  -3   5       47.92       47.24      0.33 o 
   4  -2   5        0.26        0.18      0.07 o 
   5  -6   6        0.98        0.80      0.08 o 
   5  -5   6        0.07        0.16      0.07 o 
   4  -4   6        2.71        3.25      0.11 o 
   5  -4   6        0.00       -0.04      0.07 o 
   4  -3   6        0.35        0.56      0.07 o 
  -3  -3 -10        0.09        0.24      0.04 o 
  -3  -2 -10       12.74       15.17      0.14 o 
  -4  -1 -10        0.05        0.11      0.05 o 
  -4  -3  -9        0.71        0.96      0.05 o 
  -4  -2  -9        0.88        1.24      0.06 o 
  -5  -1  -9        2.82        3.33      0.07 o 
  -4  -1  -9        5.67        6.39      0.11 o 
  -5   0  -9        0.81        1.22      0.06 o 
  -4   0  -9        5.27        5.45      0.11 o 
  -5   1  -9        7.65        9.23      0.12 o 
  -4   1  -9        1.23        1.51      0.08 o 
  -5   2  -9        1.72        2.21      0.08 o 
  -4  -4  -8        0.69        0.84      0.05 o 
  -4  -3  -8        3.87        4.30      0.09 o 
  -5  -2  -8        0.58        0.75      0.05 o 
  -4  -2  -8        4.12        4.51      0.10 o 
  -5  -1  -8        0.00        0.00      0.06 o 
  -4  -1  -8        0.64        0.64      0.07 o 
  -6   0  -8        0.74        0.98      0.05 o 
  -5   0  -8        0.33        0.26      0.06 o 
  -4   0  -8        4.69        4.87      0.11 o 
  -6   1  -8        0.34        0.36      0.05 o 
  -5   1  -8        0.00        0.02      0.06 o 
  -4   1  -8        2.99        3.10      0.10 o 
  -6   2  -8        0.98        1.06      0.07 o 
  -5   2  -8        0.79        0.97      0.08 o 
  -4   2  -8        5.19        6.36      0.12 o 
  -6   3  -8        1.95        2.22      0.08 o 
  -5   3  -8        1.42        1.87      0.09 o 
  -6   4  -8        0.00       -0.03      0.06 o 
  -4  -5  -7        0.12        0.19      0.04 o 
  -4  -4  -7        3.09        3.20      0.08 o 
  -5  -3  -7        0.56        0.66      0.05 o 
  -5  -2  -7        6.44        6.12      0.11 o 
  -6  -1  -7        0.37        0.48      0.05 o 
  -5  -1  -7       14.49       15.86      0.17 o 
  -6   0  -7        1.38        1.18      0.07 o 
  -5   0  -7        2.59        2.39      0.09 o 
  -6   1  -7        6.67        7.40      0.12 o 
  -5   1  -7       12.50       12.02      0.16 o 
  -4   1  -7       12.93       13.06      0.16 o 
  -7   2  -7        0.66        0.53      0.05 o 
  -6   2  -7        1.28        1.21      0.08 o 
  -5   2  -7        0.09        0.21      0.07 o 
  -4   2  -7        2.67        2.76      0.09 o 
  -7   3  -7        0.39        0.46      0.05 o 
  -6   3  -7        0.00        0.03      0.06 o 
  -5   3  -7        0.79        1.09      0.08 o 
  -7   4  -7        0.04        0.05      0.05 o 
  -6   4  -7        0.81        0.92      0.07 o 
  -5   4  -7        0.72        1.01      0.08 o 
  -7   5  -7        0.27        0.35      0.05 o 
  -6   5  -7        0.81        0.90      0.07 o 
  -4  -5  -6        1.71        1.68      0.06 o 
  -5  -4  -6        2.62        3.03      0.06 o 
  -5  -3  -6        4.32        4.37      0.09 o 
  -6  -2  -6        0.00        0.18      0.05 o 
  -5  -2  -6        5.16        4.35      0.11 o 
  -6  -1  -6       23.97       25.07      0.19 o 
  -5  -1  -6        7.98        7.95      0.14 o 
  -7   0  -6        3.84        4.33      0.07 o 
  -6   0  -6       24.04       23.93      0.20 o 
  -5   0  -6       38.51       37.83      0.27 o 
  -7   1  -6        4.06        4.32      0.08 o 
  -6   1  -6        4.74        4.75      0.11 o 
  -5   1  -6        0.13        0.26      0.07 o 
  -4   1  -6       13.54       14.34      0.17 o 
  -7   2  -6        1.98        2.05      0.08 o 
  -6   2  -6        0.98        0.99      0.08 o 
  -5   2  -6       12.08       12.60      0.17 o 
  -4   2  -6       20.51       22.98      0.20 o 
  -7   3  -6        0.11        0.07      0.06 o 
  -6   3  -6        3.48        3.46      0.11 o 
  -5   3  -6        1.29        1.61      0.09 o 
  -4   3  -6        0.43        0.64      0.07 o 
  -7   4  -6        0.29        0.26      0.06 o 
  -6   4  -6        0.03        0.03      0.07 o 
  -5   4  -6        0.00        0.78      0.08 o 
  -7   5  -6        0.00        0.02      0.06 o 
  -6   5  -6        0.06        0.11      0.07 o 
  -5   5  -6        0.08        0.25      0.07 o 
  -7   6  -6        0.31        0.34      0.06 o 
  -6   6  -6        0.89        0.95      0.08 o 
  -5   6  -6        1.17        1.20      0.08 o 
  -6   7  -6        0.08        0.05      0.06 o 
  -4  -6  -5        1.56        1.93      0.05 o 
  -5  -4  -5        0.10        0.15      0.05 o 
  -6  -3  -5        0.08        0.17      0.04 o 
  -5  -3  -5        2.18        1.60      0.08 o 
  -6  -2  -5        9.05       10.21      0.12 o 
  -5  -2  -5       40.14       37.50      0.26 o 
  -7  -1  -5        8.36        8.26      0.08 o 
  -6  -1  -5       23.93       25.81      0.21 o 
  -5  -1  -5        0.39        0.70      0.07 o 
  -7   0  -5        0.51        0.57      0.06 o 
  -6   0  -5        7.37        6.94      0.13 o 
  -5   0  -5        4.14        3.90      0.11 o 
  -7   1  -5        2.20        2.46      0.08 o 
  -6   1  -5        0.54        0.38      0.08 o 
  -5   1  -5       10.00       10.35      0.16 o 
  -4   1  -5        3.22        3.38      0.10 o 
  -7   2  -5        0.08        0.10      0.06 o 
  -6   2  -5        7.23        7.79      0.14 o 
  -5   2  -5       12.59       11.81      0.17 o 
  -7   3  -5        0.52        0.70      0.07 o 
  -6   3  -5        0.33        0.24      0.08 o 
  -5   3  -5       57.59       57.18      0.34 o 
  -7   4  -5        4.70        4.46      0.11 o 
  -6   4  -5        2.20        1.58      0.09 o 
  -5   4  -5        1.33        1.40      0.09 o 
  -7   5  -5        0.67        0.65      0.07 o 
  -6   5  -5        5.93        6.39      0.13 o 
  -5   5  -5        1.71        1.88      0.09 o 
  -4   5  -5       37.92       40.82      0.27 o 
  -7   6  -5        0.03       -0.01      0.06 o 
  -6   6  -5        1.32        0.97      0.08 o 
  -5   6  -5        0.50        0.60      0.08 o 
  -7   7  -5        0.02        0.07      0.06 o 
  -6   7  -5        3.87        4.23      0.11 o 
  -5   7  -5        0.42        0.46      0.08 o 
  -6   8  -5        0.00       -0.02      0.06 o 
  -5  -5  -4        0.36        0.34      0.04 o 
  -5  -4  -4        0.01       -0.01      0.05 o 
  -6  -3  -4        0.57        0.61      0.05 o 
  -5  -3  -4        2.06        2.34      0.09 o 
  -6  -2  -4        0.56        0.80      0.07 o 
  -5  -2  -4        5.49        5.82      0.12 o 
  -7  -1  -4        4.43        5.37      0.08 o 
  -6  -1  -4       18.70       18.05      0.18 o 
  -5  -1  -4        3.00        3.18      0.10 o 
  -7   0  -4        0.87        1.19      0.07 o 
  -6   0  -4        0.00        0.33      0.07 o 
  -5   0  -4        0.06        0.10      0.07 o 
  -7   1  -4        0.42        0.55      0.07 o 
  -6   1  -4        0.33        0.26      0.07 o 
  -5   1  -4        6.77        7.09      0.13 o 
  -8   2  -4        0.13        0.21      0.04 o 
  -7   2  -4        0.05        0.09      0.06 o 
  -6   2  -4        0.62        0.48      0.07 o 
  -5   2  -4       80.59       81.40      0.39 o 
  -8   3  -4        0.30        0.38      0.05 o 
  -7   3  -4       13.41       12.79      0.16 o 
  -6   3  -4        0.27        0.20      0.08 o 
  -5   3  -4        0.21        0.15      0.07 o 
  -8   4  -4        0.23        0.20      0.05 o 
  -7   4  -4        5.40        5.07      0.12 o 
  -6   4  -4        6.94        5.83      0.13 o 
  -5   4  -4       12.16       12.18      0.17 o 
  -8   5  -4        0.72        0.59      0.06 o 
  -7   5  -4        0.65        0.60      0.07 o 
  -6   5  -4        2.41        2.16      0.10 o 
  -5   5  -4        0.61        0.40      0.07 o 
  -8   6  -4        0.13        0.18      0.05 o 
  -7   6  -4        0.63        0.62      0.07 o 
  -6   6  -4        5.44        4.66      0.13 o 
  -5   6  -4       24.88       27.27      0.25 o 
  -4   6  -4       88.04       92.47      0.41 o 
  -7   7  -4        1.27        1.32      0.08 o 
  -6   7  -4        4.96        4.67      0.12 o 
  -5   7  -4        0.29        0.25      0.08 o 
  -6   8  -4        0.40        0.33      0.07 o 
  -5   8  -4        2.02        2.99      0.10 o 
  -5  -5  -3        0.01       -0.04      0.04 o 
  -5  -4  -3        7.07        7.46      0.12 o 
  -6  -3  -3        2.16        2.82      0.08 o 
  -5  -3  -3        0.00        0.01      0.06 o 
  -6  -2  -3        5.28        5.12      0.11 o 
  -5  -2  -3        0.00       -0.01      0.06 o 
  -7  -1  -3        0.00        0.09      0.05 o 
  -6  -1  -3        0.08        0.14      0.07 o 
  -5  -1  -3        0.24        0.17      0.07 o 
  -7   0  -3        0.92        1.15      0.07 o 
  -6   0  -3        0.12        0.06      0.07 o 
  -5   0  -3        8.72        8.40      0.14 o 
  -8   1  -3        0.27        0.19      0.04 o 
  -7   1  -3        0.30        0.32      0.07 o 
  -6   1  -3        3.38        3.41      0.10 o 
  -5   1  -3        5.02        4.11      0.10 o 
  -8   2  -3        0.24        0.22      0.05 o 
  -7   2  -3        1.38        1.64      0.08 o 
  -6   2  -3        0.93        0.66      0.08 o 
  -5   2  -3        2.38        2.55      0.10 o 
  -8   3  -3        0.70        0.49      0.06 o 
  -7   3  -3        2.20        2.15      0.09 o 
  -6   3  -3        0.07        0.11      0.07 o 
  -5   3  -3        5.57        6.90      0.13 o 
  -8   4  -3        0.03        0.03      0.05 o 
  -7   4  -3        1.92        2.10      0.10 o 
  -6   4  -3        1.11        0.96      0.09 o 
  -5   4  -3        9.09       10.18      0.16 o 
  -8   5  -3        0.49        0.49      0.06 o 
  -7   5  -3        0.32        0.21      0.07 o 
  -6   5  -3        0.20        0.32      0.08 o 
  -5   5  -3        5.72        4.75      0.12 o 
  -8   6  -3        0.61        0.42      0.06 o 
  -7   6  -3        0.24        0.15      0.07 o 
  -6   6  -3        7.57        7.73      0.15 o 
  -5   6  -3        0.86        0.54      0.08 o 
  -4   6  -3       60.29       65.33      0.35 o 
  -8   7  -3        0.01       -0.02      0.04 o 
  -7   7  -3        1.61        1.81      0.09 o 
  -6   7  -3       18.74       16.99      0.20 o 
  -5   7  -3        0.01        0.20      0.08 o 
  -4   7  -3       20.26       22.53      0.22 o 
  -3   7  -3        0.26        0.24      0.07 o 
  -7   8  -3        0.02        0.22      0.06 o 
  -6   8  -3        0.21        0.44      0.08 o 
  -5   8  -3        1.44        1.83      0.10 o 
  -5  -5  -2        8.73        9.40      0.11 o 
  -6  -4  -2        4.79        5.98      0.08 o 
  -5  -4  -2        0.43        0.57      0.06 o 
  -6  -3  -2        2.91        3.76      0.09 o 
  -5  -3  -2        1.35        1.80      0.08 o 
  -7  -2  -2        0.99        1.27      0.05 o 
  -6  -2  -2        0.79        1.08      0.07 o 
  -5  -2  -2        3.97        3.82      0.11 o 
  -7  -1  -2        0.24        0.17      0.06 o 
  -6  -1  -2        0.05        0.10      0.06 o 
  -5  -1  -2        8.56        8.80      0.14 o 
  -7   0  -2        0.11        0.04      0.06 o 
  -6   0  -2        0.34        0.27      0.07 o 
  -5   0  -2       11.73       11.99      0.16 o 
  -8   1  -2        0.00        0.00      0.04 o 
  -7   1  -2        0.06        0.02      0.06 o 
  -6   1  -2        0.28        0.36      0.07 o 
  -5   1  -2        5.10        4.97      0.11 o 
  -8   2  -2        0.35        0.32      0.05 o 
  -7   2  -2        0.04       -0.03      0.07 o 
  -6   2  -2        0.04        0.01      0.07 o 
  -5   2  -2        0.59        0.61      0.07 o 
  -8   3  -2        0.05        0.00      0.06 o 
  -7   3  -2        0.09       -0.01      0.07 o 
  -6   3  -2        0.98        1.08      0.09 o 
  -5   3  -2       16.25       16.17      0.18 o 
  -8   4  -2        0.13        0.10      0.06 o 
  -7   4  -2        0.16        0.16      0.07 o 
  -6   4  -2        0.07        0.10      0.07 o 
  -5   4  -2        4.97        5.51      0.12 o 
  -8   5  -2        0.03        0.00      0.06 o 
  -7   5  -2        0.49        0.59      0.08 o 
  -6   5  -2        0.01        0.07      0.07 o 
  -5   5  -2        4.93        5.60      0.13 o 
  -8   6  -2        0.01       -0.02      0.06 o 
  -7   6  -2        0.03        0.11      0.07 o 
  -6   6  -2       12.70       13.04      0.18 o 
  -5   6  -2        0.02        0.09      0.07 o 
  -4   6  -2       33.01       36.42      0.27 o 
  -8   7  -2        1.66        1.67      0.06 o 
  -7   7  -2        0.31        0.39      0.08 o 
  -6   7  -2        0.82        0.75      0.09 o 
  -5   7  -2        0.27        0.58      0.09 o 
  -4   7  -2        1.77        2.94      0.11 o 
  -3   7  -2        1.27        1.53      0.09 o 
  -7   8  -2        0.13        0.23      0.07 o 
  -6   8  -2        5.56        5.99      0.13 o 
  -5   8  -2        0.40        0.96      0.09 o 
  -5  -5  -1        2.81        3.45      0.08 o 
  -5  -4  -1        0.40        0.56      0.06 o 
  -6  -3  -1        0.64        0.72      0.06 o 
  -5  -3  -1        7.60        7.75      0.13 o 
  -7  -2  -1        0.17        0.15      0.05 o 
  -6  -2  -1        0.28        0.46      0.06 o 
  -5  -2  -1        1.96        1.97      0.09 o 
  -7  -1  -1        1.88        1.94      0.08 o 
  -6  -1  -1        0.99        1.32      0.08 o 
  -5  -1  -1       23.46       23.74      0.21 o 
  -7   0  -1        1.01        1.03      0.07 o 
  -6   0  -1        4.67        4.49      0.11 o 
  -5   0  -1       33.45       33.20      0.24 o 
  -8   1  -1        0.01        0.01      0.05 o 
  -7   1  -1        0.79        0.56      0.08 o 
  -6   1  -1        8.72        7.94      0.15 o 
  -5   1  -1        5.72        5.53      0.11 o 
  -8   2  -1        0.08       -0.06      0.06 o 
  -7   2  -1        1.21        1.46      0.09 o 
  -5   2  -1        9.28       10.34      0.14 o 
  -8   3  -1        0.03       -0.06      0.06 o 
  -7   3  -1        4.34        3.96      0.11 o 
  -6   3  -1        9.91       10.19      0.16 o 
  -5   3  -1       11.57       12.25      0.16 o 
  -8   4  -1        0.41        0.38      0.07 o 
  -7   4  -1        0.60        0.91      0.08 o 
  -6   4  -1        0.01       -0.02      0.08 o 
  -5   4  -1        0.76        1.02      0.08 o 
  -8   5  -1        0.22        0.15      0.06 o 
  -7   5  -1        0.01       -0.02      0.07 o 
  -6   5  -1        4.75        4.36      0.12 o 
  -5   5  -1        2.22        1.92      0.09 o 
  -8   6  -1        0.33        0.31      0.06 o 
  -7   6  -1        0.54        0.62      0.08 o 
  -6   6  -1        4.40        4.38      0.13 o 
  -5   6  -1        0.04        0.18      0.07 o 
  -4   6  -1        0.17       -0.07      0.07 o 
  -8   7  -1        1.43        1.54      0.06 o 
  -7   7  -1        0.75        0.86      0.08 o 
  -6   7  -1        6.15        6.06      0.14 o 
  -5   7  -1        2.25        1.94      0.10 o 
  -6   8  -1        0.17        0.14      0.08 o 
  -5  -4   0        0.21        0.26      0.06 o 
  -6  -3   0        1.02        1.16      0.06 o 
  -5  -3   0        0.45        0.36      0.07 o 
  -6  -2   0        0.93        1.02      0.07 o 
  -5  -2   0       12.77       13.90      0.16 o 
  -7  -1   0        0.23        0.23      0.06 o 
  -6  -1   0        8.60        8.43      0.14 o 
  -5  -1   0       82.42       83.75      0.37 o 
  -7   0   0       13.60       13.91      0.16 o 
  -6   0   0        0.01        0.15      0.07 o 
  -5   0   0       11.20       13.62      0.16 o 
  -8   1   0        0.45        0.42      0.06 o 
  -7   1   0        3.23        2.90      0.10 o 
  -8   2   0        0.49        0.34      0.07 o 
  -7   2   0        4.63        4.38      0.11 o 
  -6   2   0        3.14        3.10      0.13 o 
  -8   3   0        0.07        0.04      0.07 o 
  -7   3   0        0.29        0.44      0.08 o 
  -6   3   0       18.88       18.71      0.22 o 
  -5   3   0       62.28       66.05      0.34 o 
  -8   4   0        4.24        4.12      0.10 o 
  -7   4   0        8.34        7.92      0.15 o 
  -6   4   0       21.02       18.71      0.21 o 
  -5   4   0        7.81        6.25      0.13 o 
  -8   5   0        0.01        0.03      0.06 o 
  -7   5   0        2.42        1.99      0.10 o 
  -6   5   0        1.23        1.48      0.09 o 
  -5   5   0       21.05       22.58      0.22 o 
  -8   6   0        0.00        0.04      0.06 o 
  -7   6   0        0.47        0.58      0.08 o 
  -6   6   0        0.10        0.10      0.08 o 
  -5   6   0        7.96        8.05      0.15 o 
  -4   6   0        0.36        0.92      0.08 o 
  -7   7   0        0.61        0.60      0.08 o 
  -6   7   0        2.04        2.32      0.11 o 
  -5   7   0        4.16        3.62      0.12 o 
  -4   7   0        3.01        3.13      0.11 o 
  -5  -2   1       15.92       19.34      0.18 o 
  -6  -1   1        7.25        8.08      0.13 o 
  -5  -1   1       21.29       21.89      0.19 o 
  -7   0   1        3.34        3.81      0.10 o 
  -6   0   1        0.19        0.06      0.07 o 
  -5   0   1       16.75       17.65      0.17 o 
  -7   1   1        7.74        8.39      0.14 o 
  -6   1   1        0.13        0.16      0.10 o 
  -8   2   1        0.05        0.03      0.06 o 
  -7   2   1        0.04        0.05      0.07 o 
  -6   2   1        6.41        6.56      0.15 o 
  -8   3   1        1.33        0.94      0.07 o 
  -7   3   1        4.56        5.12      0.12 o 
  -6   3   1      137.64      122.39      0.50 o 
  -8   4   1        0.60        0.33      0.07 o 
  -7   4   1        1.42        1.21      0.09 o 
  -6   4   1      123.45      110.07      0.48 o 
  -5   4   1       44.67       43.18      0.28 o 
  -8   5   1       16.75       15.74      0.16 o 
  -7   5   1        3.19        2.60      0.10 o 
  -6   5   1        3.41        2.97      0.11 o 
  -5   5   1        1.23        2.25      0.10 o 
  -8   6   1        0.53        0.55      0.06 o 
  -7   6   1        1.51        1.66      0.10 o 
  -6   6   1        5.10        4.89      0.13 o 
  -5   6   1       15.07       16.05      0.20 o 
  -4   6   1       18.26       16.80      0.20 o 
  -7   7   1        0.57        0.52      0.08 o 
  -6   7   1        3.65        3.45      0.12 o 
  -5   7   1        1.35        0.88      0.09 o 
  -6   0   2        0.15        0.18      0.07 o 
  -7   1   2        1.45        1.65      0.08 o 
  -6   1   2        1.24        1.00      0.09 o 
  -7   2   2        1.42        1.85      0.09 o 
  -6   2   2       16.11       16.18      0.19 o 
  -8   3   2        0.09       -0.01      0.06 o 
  -7   3   2        3.13        2.41      0.10 o 
  -6   3   2      166.93      156.53      0.55 o 
  -5   3   2        0.26        0.21      0.07 o 
  -8   4   2       28.67       27.49      0.19 o 
  -7   4   2        0.60        0.85      0.08 o 
  -6   4   2       21.18       21.39      0.22 o 
  -5   4   2        7.29        8.51      0.14 o 
  -8   5   2        3.52        3.26      0.09 o 
  -7   5   2        1.16        1.06      0.09 o 
  -6   5   2       11.97       10.34      0.17 o 
  -5   5   2        0.96        1.01      0.08 o 
  -7   6   2        1.12        1.19      0.09 o 
  -6   6   2        4.10        4.01      0.12 o 
  -5   6   2        0.22        0.27      0.08 o 
  -4   6   2       25.34       24.52      0.23 o 
  -6   7   2        1.68        1.37      0.10 o 
  -7   2   3        3.49        4.37      0.10 o 
  -6   2   3       11.76       16.25      0.18 o 
  -7   3   3        0.16        0.24      0.07 o 
  -6   3   3        1.51        1.74      0.09 o 
  -5   3   3        2.22        2.29      0.09 o 
  -8   4   3        3.92        3.97      0.08 o 
  -7   4   3        0.23        0.32      0.07 o 
  -6   4   3       21.96       21.39      0.22 o 
  -5   4   3        1.53        1.62      0.09 o 
  -7   5   3        0.72        0.86      0.08 o 
  -6   5   3        1.22        1.28      0.10 o 
  -5   5   3        0.83        0.96      0.09 o 
  -4   5   3        0.08        0.05      0.07 o 
  -7   6   3        0.18        0.08      0.07 o 
  -6   6   3        3.14        2.88      0.11 o 
  -5   6   3       29.01       25.87      0.25 o 
  -6   3   4        4.33        4.31      0.11 o 
  -5   3   4        0.98        1.38      0.08 o 
  -7   4   4        0.63        0.55      0.07 o 
  -6   4   4        0.55        0.50      0.08 o 
  -5   4   4        2.87        3.41      0.11 o 
  -7   5   4        0.22        0.10      0.07 o 
  -6   5   4        5.36        5.17      0.13 o 
  -5   5   4        0.01       -0.03      0.07 o 
  -4   5   4       11.97       12.30      0.17 o 
  -6   4   5        0.37        0.49      0.07 o 
  -5   4   5        0.36        0.29      0.07 o 
  -4   4   5        1.59        1.86      0.09 o 
  -5   0  -4        0.05        0.20      0.07 o 
  -5  -1  -3        0.20        0.25      0.07 o 
  -4  -1  -3        0.00       -0.06      0.07 o 
  -6   0  -3        0.10        0.03      0.07 o 
  -5   0  -3        7.26        7.05      0.13 o 
  -6   1  -3        2.81        3.25      0.10 o 
  -5   1  -3        4.18        3.74      0.10 o 
  -5  -2  -2        3.31        3.26      0.11 o 
  -4  -2  -2        5.63        6.05      0.13 o 
  -6  -1  -2        0.04        0.01      0.07 o 
  -5  -1  -2        7.12        7.26      0.15 o 
  -6   0  -2        0.29        0.10      0.07 o 
  -5   0  -2        9.76       10.50      0.16 o 
  -7   1  -2        0.05        0.06      0.06 o 
  -6   1  -2        0.23        0.19      0.07 o 
  -5   1  -2        4.24        4.38      0.10 o 
  -7   2  -2        0.03        0.02      0.07 o 
  -6   2  -2        0.04        0.16      0.07 o 
  -4  -3  -1        2.87        2.73      0.10 o 
  -5  -2  -1        1.63        1.59      0.09 o 
  -4  -2  -1       20.94       21.70      0.22 o 
  -6  -1  -1        0.82        1.01      0.09 o 
  -5  -1  -1       19.52       18.83      0.21 o 
  -7   0  -1        0.84        0.89      0.08 o 
  -6   0  -1        3.89        3.59      0.11 o 
  -5   0  -1       27.84       26.86      0.23 o 
  -7   1  -1        0.66        0.40      0.08 o 
  -6   1  -1        7.26        6.51      0.14 o 
  -5   1  -1        4.76        4.56      0.11 o 
  -8   2  -1        0.06        0.00      0.06 o 
  -7   2  -1        1.01        1.35      0.09 o 
  -7   3  -1        3.61        3.58      0.10 o 
  -6   3  -1        8.25        8.67      0.15 o 
  -6   4  -1        0.01        0.02      0.07 o 
  -5  -3   0        0.38        0.43      0.08 o 
  -4  -3   0        2.70        2.63      0.10 o 
  -6  -2   0        0.78        0.56      0.08 o 
  -5  -2   0       10.62       10.38      0.17 o 
  -7  -1   0        0.20        0.21      0.07 o 
  -6  -1   0        7.15        5.81      0.14 o 
  -5  -1   0       68.58       64.24      0.36 o 
  -7   0   0       11.32       10.12      0.16 o 
  -6   0   0        0.01        0.10      0.08 o 
  -5   0   0        9.32       10.69      0.15 o 
  -8   1   0        0.38        0.38      0.06 o 
  -7   1   0        2.69        2.23      0.10 o 
  -5   1   0        3.17        2.78      0.09 o 
  -8   2   0        0.41        0.34      0.07 o 
  -7   2   0        3.85        3.61      0.11 o 
  -6   2   0        2.61        2.69      0.12 o 
  -8   3   0        0.06        0.10      0.06 o 
  -7   3   0        0.24        0.25      0.08 o 
  -6   3   0       15.71       14.77      0.19 o 
  -8   4   0        3.53        3.45      0.08 o 
  -7   4   0        6.94        6.57      0.13 o 
  -6   4   0       17.49       15.79      0.19 o 
  -7   5   0        2.01        1.85      0.09 o 
  -6   5   0        1.02        1.20      0.08 o 
  -5   5   0       17.52       17.74      0.17 o 
  -4  -4   1        2.08        1.66      0.09 o 
  -3  -4   1        1.09        1.65      0.08 o 
  -5  -3   1        1.27        1.11      0.09 o 
  -4  -3   1        4.74        5.01      0.12 o 
  -6  -2   1        4.57        4.31      0.12 o 
  -5  -2   1       13.25       13.81      0.19 o 
  -7  -1   1        2.75        2.63      0.10 o 
  -6  -1   1        6.03        5.27      0.13 o 
  -5  -1   1       17.72       16.27      0.19 o 
  -7   0   1        2.78        2.81      0.10 o 
  -6   0   1        0.16        0.31      0.08 o 
  -5   0   1       13.93       12.61      0.17 o 
  -8   1   1        0.00        0.11      0.06 o 
  -7   1   1        6.44        6.01      0.13 o 
  -6   1   1        0.11        0.43      0.10 o 
  -5   1   1        3.33        3.86      0.11 o 
  -8   2   1        0.04        0.14      0.07 o 
  -7   2   1        0.04        0.18      0.08 o 
  -6   2   1        5.33        5.30      0.14 o 
  -8   3   1        1.11        0.71      0.08 o 
  -7   3   1        3.80        3.90      0.11 o 
  -6   3   1      114.53       94.52      0.44 o 
  -8   4   1        0.50        0.17      0.07 o 
  -7   4   1        1.18        0.84      0.08 o 
  -6   4   1      102.72       85.19      0.42 o 
  -5   4   1       37.17       31.63      0.23 o 
  -8   5   1       13.94       12.48      0.13 o 
  -7   5   1        2.65        2.11      0.09 o 
  -6   5   1        2.84        2.28      0.10 o 
  -5   5   1        1.02        1.93      0.09 o 
  -7   6   1        1.26        1.35      0.08 o 
  -6   6   1        4.24        4.08      0.11 o 
  -5   6   1       12.54       12.22      0.15 o 
  -6   7   1        3.04        2.62      0.09 o 
  -5   7   1        1.12        0.67      0.07 o 
  -4  -4   2       21.70       21.51      0.23 o 
  -6  -3   2        1.11        1.03      0.08 o 
  -5  -3   2        0.11        0.25      0.07 o 
  -4  -3   2        0.55        0.57      0.08 o 
  -6  -2   2        0.07        0.15      0.07 o 
  -5  -2   2        5.41        4.91      0.12 o 
  -7  -1   2        0.06        0.13      0.07 o 
  -6  -1   2        0.07        0.12      0.07 o 
  -5  -1   2       10.38       10.11      0.16 o 
  -8   0   2        0.03        0.09      0.06 o 
  -7   0   2        5.18        4.53      0.12 o 
  -6   0   2        0.13        0.23      0.08 o 
  -5   0   2       10.37       10.41      0.15 o 
  -8   1   2        0.00        0.08      0.06 o 
  -7   1   2        1.21        1.06      0.09 o 
  -6   1   2        1.03        0.70      0.09 o 
  -5   1   2       20.59       22.67      0.21 o 
  -8   2   2        0.03       -0.05      0.07 o 
  -7   2   2        1.18        1.30      0.09 o 
  -6   2   2       13.41       10.98      0.17 o 
  -5   2   2       19.85       17.13      0.18 o 
  -8   3   2        0.08       -0.01      0.07 o 
  -7   3   2        2.61        1.76      0.09 o 
  -6   3   2      138.91      117.08      0.50 o 
  -5   3   2        0.22        0.21      0.07 o 
  -8   4   2       23.86       20.40      0.18 o 
  -7   4   2        0.50        0.63      0.08 o 
  -6   4   2       17.62       14.69      0.19 o 
  -5   4   2        6.07        6.23      0.12 o 
  -8   5   2        2.93        2.29      0.08 o 
  -7   5   2        0.96        0.80      0.08 o 
  -6   5   2        9.96        7.90      0.14 o 
  -5   5   2        0.80        0.89      0.07 o 
  -7   6   2        0.94        0.96      0.07 o 
  -6   6   2        3.41        3.04      0.10 o 
  -5   6   2        0.19        0.14      0.07 o 
  -7   7   2        0.99        1.04      0.07 o 
  -6   7   2        1.40        1.17      0.07 o 
  -5   7   2       29.67       26.08      0.22 o 
  -6   8   2        1.77        1.62      0.07 o 
  -5   8   2        0.00        0.06      0.06 o 
  -5  -4   3       23.85       25.51      0.25 o 
  -4  -4   3        7.55        8.74      0.15 o 
  -6  -3   3        2.62        2.96      0.11 o 
  -5  -3   3       10.67       10.87      0.17 o 
  -4  -3   3        7.58        8.78      0.15 o 
  -7  -2   3        2.60        3.25      0.10 o 
  -6  -2   3        3.37        3.83      0.12 o 
  -5  -2   3        1.04        1.19      0.08 o 
  -7  -1   3        0.43        0.49      0.07 o 
  -6  -1   3        0.23        0.27      0.07 o 
  -5  -1   3        0.81        0.74      0.07 o 
  -8   0   3        0.09        0.14      0.06 o 
  -7   0   3        0.00        0.01      0.07 o 
  -6   0   3        0.49        0.39      0.08 o 
  -5   0   3        0.00        0.64      0.07 o 
  -8   1   3        0.01        0.03      0.06 o 
  -7   1   3        0.39        0.45      0.08 o 
  -6   1   3        2.29        1.89      0.09 o 
  -5   1   3        3.30        4.05      0.10 o 
  -8   2   3        0.18        0.04      0.06 o 
  -7   2   3        2.90        2.84      0.11 o 
  -6   2   3        9.79        8.37      0.15 o 
  -5   2   3        3.95        3.81      0.10 o 
  -8   3   3        3.08        2.54      0.09 o 
  -7   3   3        0.14        0.11      0.07 o 
  -6   3   3        1.25        0.76      0.09 o 
  -5   3   3        1.85        1.54      0.08 o 
  -8   4   3        3.27        2.78      0.09 o 
  -7   4   3        0.20        0.16      0.07 o 
  -6   4   3       18.27       14.98      0.19 o 
  -5   4   3        1.27        1.22      0.07 o 
  -8   5   3        7.27        6.62      0.11 o 
  -7   5   3        0.60        0.59      0.08 o 
  -6   5   3        1.01        0.95      0.08 o 
  -5   5   3        0.69        0.80      0.07 o 
  -8   6   3        0.14       -0.05      0.05 o 
  -7   6   3        0.15        0.09      0.06 o 
  -6   6   3        2.62        1.86      0.09 o 
  -5   6   3       24.14       18.47      0.20 o 
  -7   7   3        1.93        1.67      0.07 o 
  -6   7   3        3.11        2.51      0.09 o 
  -6   8   3        0.47        0.35      0.06 o 
  -5   8   3        3.86        3.05      0.09 o 
  -5   9   3        0.10        0.13      0.05 o 
  -5  -4   4       28.06       29.66      0.26 o 
  -4  -4   4        1.64        1.97      0.09 o 
  -6  -3   4        3.80        4.24      0.11 o 
  -5  -3   4        4.89        5.10      0.13 o 
  -4  -3   4        5.04        4.83      0.11 o 
  -7  -2   4        0.72        0.82      0.07 o 
  -6  -2   4        0.08        0.11      0.08 o 
  -5  -2   4        0.04        0.04      0.07 o 
  -7  -1   4        1.62        1.69      0.09 o 
  -6  -1   4        2.23        2.42      0.10 o 
  -5  -1   4        4.60        4.21      0.11 o 
  -8   0   4        0.01        0.00      0.05 o 
  -7   0   4        0.45        0.33      0.07 o 
  -6   0   4        0.05        0.02      0.07 o 
  -5   0   4        2.71        3.23      0.10 o 
  -8   1   4        0.03        0.03      0.06 o 
  -7   1   4        0.42        0.37      0.07 o 
  -6   1   4        3.89        3.86      0.11 o 
  -5   1   4        1.44        1.41      0.08 o 
  -8   2   4        0.08        0.09      0.06 o 
  -7   2   4        0.10        0.13      0.07 o 
  -6   2   4        0.36        0.56      0.07 o 
  -5   2   4       21.80       18.91      0.19 o 
  -8   3   4        0.35        0.37      0.06 o 
  -7   3   4        0.00        0.03      0.07 o 
  -6   3   4        3.61        2.76      0.10 o 
  -5   3   4        0.81        1.08      0.07 o 
  -8   4   4        1.49        1.31      0.07 o 
  -7   4   4        0.52        0.42      0.07 o 
  -6   4   4        0.45        0.27      0.07 o 
  -5   4   4        2.39        2.30      0.09 o 
  -8   5   4        0.51        0.39      0.06 o 
  -7   5   4        0.18        0.10      0.07 o 
  -6   5   4        4.46        3.32      0.11 o 
  -5   5   4        0.01       -0.06      0.06 o 
  -8   6   4        0.00       -0.02      0.04 o 
  -7   6   4        0.23        0.15      0.06 o 
  -6   6   4        1.36        1.24      0.08 o 
  -5   6   4        1.21        0.91      0.07 o 
  -7   7   4        1.81        1.36      0.07 o 
  -6   7   4        0.66        0.48      0.07 o 
  -5   7   4        2.27        1.85      0.08 o 
  -6   8   4        0.07        0.05      0.05 o 
  -5   8   4        0.04        0.03      0.06 o 
  -5   9   4        0.00        0.01      0.05 o 
  -5  -4   5       19.99       20.43      0.21 o 
  -4  -4   5        1.39        1.27      0.08 o 
  -6  -3   5        0.82        1.15      0.08 o 
  -5  -3   5        3.57        3.07      0.11 o 
  -4  -3   5        9.25       11.07      0.16 o 
  -7  -2   5        3.20        3.21      0.09 o 
  -6  -2   5        0.02        0.08      0.08 o 
  -5  -2   5        0.76        1.88      0.09 o 
  -4  -2   5        7.34        7.70      0.13 o 
  -7  -1   5        0.01        0.02      0.07 o 
  -6  -1   5        1.40        1.61      0.10 o 
  -5  -1   5        1.00        0.81      0.08 o 
  -8   0   5        0.35        0.27      0.05 o 
  -7   0   5        0.21        0.13      0.07 o 
  -6   0   5       27.03       24.13      0.24 o 
  -5   0   5        0.23        0.28      0.07 o 
  -8   1   5        0.88        0.91      0.06 o 
  -7   1   5        0.03       -0.02      0.07 o 
  -6   1   5        8.88        8.10      0.15 o 
  -5   1   5        3.16        3.33      0.10 o 
  -8   2   5        1.56        1.50      0.07 o 
  -7   2   5        0.35        0.34      0.08 o 
  -6   2   5        0.14        0.27      0.08 o 
  -5   2   5        0.61        0.92      0.07 o 
  -8   3   5        0.07       -0.02      0.06 o 
  -7   3   5        1.36        1.43      0.08 o 
  -6   3   5        0.55        0.46      0.07 o 
  -5   3   5        0.41        0.47      0.07 o 
  -8   4   5        0.19        0.11      0.05 o 
  -7   4   5        1.17        1.07      0.08 o 
  -6   4   5        0.31        0.20      0.07 o 
  -5   4   5        0.30        0.14      0.06 o 
  -8   5   5        0.02       -0.05      0.05 o 
  -7   5   5        0.00        0.05      0.06 o 
  -6   5   5        0.26        0.07      0.06 o 
  -5   5   5        0.05        0.04      0.06 o 
  -7   6   5        0.00        0.05      0.06 o 
  -6   6   5        1.27        1.36      0.08 o 
  -5   6   5        1.93        1.63      0.08 o 
  -7   7   5        0.07        0.16      0.05 o 
  -6   7   5        0.23        0.27      0.06 o 
  -5   7   5        3.33        2.78      0.09 o 
  -6   8   5        0.03        0.02      0.05 o 
  -5   8   5        0.00        0.01      0.06 o 
  -5   9   5        0.05        0.03      0.04 o 
  -5  -4   6        4.68        5.52      0.11 o 
  -6  -3   6        1.12        1.20      0.07 o 
  -5  -3   6        4.43        4.38      0.11 o 
  -7  -2   6        0.44        0.40      0.06 o 
  -6  -2   6        2.07        1.84      0.09 o 
  -5  -2   6        1.95        1.99      0.09 o 
  -4  -2   6       72.68       75.34      0.35 o 
  -7  -1   6        0.39        0.40      0.07 o 
  -6  -1   6       10.85        9.70      0.16 o 
  -5  -1   6        2.14        1.90      0.09 o 
  -8   0   6        0.22        0.22      0.04 o 
  -7   0   6        0.25        0.13      0.07 o 
  -6   0   6       12.53       11.39      0.17 o 
  -5   0   6        0.48        0.30      0.07 o 
  -8   1   6        4.86        4.69      0.08 o 
  -7   1   6        0.09        0.02      0.06 o 
  -6   1   6        2.34        1.92      0.09 o 
  -5   1   6        4.61        4.64      0.11 o 
  -8   2   6        0.03        0.00      0.05 o 
  -7   2   6        0.00        0.06      0.07 o 
  -6   2   6        0.03       -0.02      0.07 o 
  -5   2   6        0.14        0.25      0.07 o 
  -4   2   6        3.07        3.67      0.09 o 
  -8   3   6        0.15        0.10      0.05 o 
  -7   3   6        0.65        0.86      0.08 o 
  -6   3   6        0.04        0.09      0.07 o 
  -5   3   6        9.81        7.21      0.13 o 
  -8   4   6        0.01        0.02      0.05 o 
  -7   4   6        0.00       -0.02      0.06 o 
  -6   4   6        1.58        0.96      0.08 o 
  -5   4   6       13.33       11.11      0.16 o 
  -7   5   6        0.92        0.87      0.07 o 
  -6   5   6        0.33        0.08      0.07 o 
  -5   5   6        0.41        0.46      0.07 o 
  -7   6   6        0.41        0.55      0.06 o 
  -6   6   6        0.12        0.47      0.08 o 
  -5   6   6        1.73        1.88      0.09 o 
  -7   7   6        0.15        0.22      0.05 o 
  -6   7   6        0.06        0.18      0.06 o 
  -5   7   6        0.33        0.18      0.07 o 
  -6   8   6        2.20        2.04      0.06 o 
  -5   8   6        2.84        2.31      0.08 o 
  -4   9   6        0.00        0.05      0.04 o 
  -7  -2   7        0.10        0.06      0.05 o 
  -6  -2   7        0.08        0.04      0.06 o 
  -5  -2   7        0.41        0.39      0.07 o 
  -7  -1   7        0.02       -0.03      0.05 o 
  -6  -1   7        1.76        1.64      0.09 o 
  -5  -1   7        2.37        2.67      0.09 o 
  -7   0   7        0.45        0.40      0.06 o 
  -6   0   7        5.25        5.10      0.12 o 
  -5   0   7        0.04       -0.03      0.06 o 
  -4   0   7        4.61        4.91      0.11 o 
  -7   1   7        0.04        0.02      0.06 o 
  -6   1   7        0.09       -0.07      0.07 o 
  -5   1   7        0.01        0.29      0.07 o 
  -4   1   7        6.70        6.41      0.12 o 
  -8   2   7        0.81        0.67      0.05 o 
  -7   2   7        0.21        0.19      0.06 o 
  -6   2   7        1.21        1.04      0.08 o 
  -5   2   7        2.16        2.39      0.10 o 
  -4   2   7        4.25        3.64      0.10 o 
  -8   3   7        0.02        0.03      0.04 o 
  -7   3   7        0.05        0.00      0.06 o 
  -6   3   7        0.01        0.09      0.07 o 
  -5   3   7       42.68       33.33      0.26 o 
  -7   4   7        3.80        3.18      0.09 o 
  -6   4   7        0.04       -0.07      0.07 o 
  -5   4   7        1.51        1.59      0.09 o 
  -7   5   7        1.62        1.47      0.07 o 
  -6   5   7        0.03        0.12      0.07 o 
  -5   5   7        0.88        0.78      0.08 o 
  -7   6   7        0.22        0.19      0.05 o 
  -6   6   7        0.66        0.71      0.07 o 
  -5   6   7        0.04        0.16      0.07 o 
  -6   7   7        3.10        3.05      0.08 o 
  -5   7   7        8.13        6.57      0.11 o 
  -5   8   7        2.24        1.83      0.06 o 
  -7  -1   8        0.09        0.09      0.05 o 
  -6  -1   8        0.03        0.03      0.06 o 
  -5  -1   8        0.00        0.05      0.06 o 
  -7   0   8        0.05        0.01      0.05 o 
  -6   0   8        0.58        0.36      0.07 o 
  -5   0   8        0.60        0.65      0.07 o 
  -7   1   8        0.14        0.15      0.06 o 
  -6   1   8        0.80        0.85      0.07 o 
  -5   1   8        2.73        2.88      0.10 o 
  -4   1   8        1.32        1.06      0.07 o 
  -7   2   8        0.05       -0.03      0.06 o 
  -6   2   8        1.13        1.06      0.08 o 
  -5   2   8       13.03       11.64      0.16 o 
  -4   2   8        1.04        1.16      0.07 o 
  -7   3   8        1.05        0.80      0.07 o 
  -6   3   8        0.00        0.12      0.06 o 
  -5   3   8        0.11        0.21      0.07 o 
  -4   3   8        4.47        3.86      0.10 o 
  -7   4   8        2.30        2.22      0.07 o 
  -6   4   8        0.01       -0.05      0.07 o 
  -5   4   8        6.45        5.47      0.12 o
[truncated: 121,302 more chars]
